# Supplementary material for: Genome-wide analysis of the WRKY gene family in the cucumber genome and transcriptome-wide identification of WRKY transcription factors that respond to biotic and abiotic stresses
Source: BMC Plant Biol. 2020 Sep 25;20:443. doi: 10.1186/s12870-020-02625-8 (PMC7517658; doi:10.1186/s12870-020-02625-8)
Supplement: Supplementary file 3 — Additional file 3: Table S1. List of the 61 CsWRKY genes identified in this study. [file 12870_2020_2625_MOESM3_ESM.xlsx]

## Sheet: WRKY gene information
Additional file 3: Table S1 List of the 61 CsWRKY genes identified in this study.
Group	Gene Name	Gene ID (chinese long V3)	Gene ID (chinese long V2)	Gene ID ( Gy14 V1)	MW(Da)	pI	Predicted Subcellular location
II b	CsWRKY1	CsaV3_1G002180	Csa1G009580	Cucsa.197550	64035.8	6.32	Nuclear
I	CsWRKY2	CsaV3_1G004720	Csa1G025960	Cucsa.111910	63339.5	8.39	Nuclear
II b	CsWRKY3	CsaV3_1G007870	Csa1G045480	Cucsa.097890	66566.6	6.89	Nuclear
I	CsWRKY4	CsaV3_1G028960	Csa1G256210	Cucsa.093390	54844.5	5.86	Nuclear
II d	CsWRKY5	CsaV3_1G032000	Csa1G426980	Cucsa.282040	30971.1	9.66	Nuclear
II e	CsWRKY6	CsaV3_1G033110	Csa1G469740	Cucsa.212870	31169.4	5.44	Nuclear
II e	CsWRKY7	CsaV3_1G037680	Csa1G547510	Cucsa.167500	45103.5	5.49	Nuclear
I	CsWRKY8	CsaV3_1G044520	Csa1G657480	Cucsa.356720	124590	5.59	Nuclear
II d	CsWRKY9	CsaV3_2G013650	Csa2G224260	Cucsa.168370	39314.6	9.63	Nuclear
II c	CsWRKY10	CsaV3_2G017720	Csa2G297180	Cucsa.250350	22624.9	5.95	Nuclear
II c	CsWRKY11	CsaV3_2G017760	Csa2G297220	Cucsa.250310	28422.8	9.39	Nuclear
II a	CsWRKY12	CsaV3_2G032460	Csa2G382650	Cucsa.162810	34382.8	9.22	Nuclear
II a	CsWRKY13	CsaV3_2G032470	Csa2G382660	Cucsa.162820	22815.8	9.33	Nuclear
II c	CsWRKY14	CsaV3_2G034030	Csa2G406060	Cucsa.087850	25820.1	9.22	Nuclear
II d	CsWRKY15	CsaV3_2G035630	Csa2G428380	Cucsa.073190	31650.7	9.64	Nuclear
I	CsWRKY16	CsaV3_3G003840	Csa3G044510	Cucsa.041700	81109.6	6.13	Nuclear
I	CsWRKY17	CsaV3_3G004410	Csa3G061560	Cucsa.042320	58673.2	6.2	Nuclear
II c	CsWRKY18	CsaV3_3G007160	Csa3G116700	Cucsa.260060	25284.9	8.22	Nuclear
III	CsWRKY19	CsaV3_3G008170	Csa3G119700	Cucsa.259110	38448.2	4.71	Nuclear
II c	CsWRKY20	CsaV3_3G008580	Csa3G121060	Cucsa.258730	21193.1	9.6	Nuclear
II e	CsWRKY21	CsaV3_3G008610	Csa3G121580	Cucsa.258700	37029.2	5.87	Nuclear
II c	CsWRKY22	CsaV3_3G015290	Csa3G168410	Cucsa.252440	35719.3	6.2	Nuclear
II b	CsWRKY23	CsaV3_3G018790	Csa3G212490	Cucsa.049620	57248.2	5.5	Nuclear
III	CsWRKY24	CsaV3_3G021980	Csa3G354510	Cucsa.012940	40275.4	4.99	Nuclear
II c	CsWRKY25	CsaV3_3G026600	N/A	Cucsa.300610	36144	5.86	Nuclear
II c	CsWRKY26	CsaV3_3G026920	Csa3G567330	Cucsa.054040	19133.5	9.06	Nuclear
III	CsWRKY27	CsaV3_3G033000	Csa3G727990	Cucsa.177060	37585.6	7.11	Nuclear
I	CsWRKY28	CsaV3_3G033350	Csa3G730800	Cucsa.176780	52243.6	6.43	Nuclear
I	CsWRKY29	CsaV3_3G035430	Csa3G736720	Cucsa.307270	52206.4	8.79	Nuclear
II d	CsWRKY30	CsaV3_3G047140	Csa3G881870	Cucsa.311060	37659.6	9.6	Nuclear
II e	CsWRKY31	CsaV3_4G001260	Csa4G003720	Cucsa.240480	32989.4	4.89	Nuclear
II c	CsWRKY32	CsaV3_4G003030	Csa4G012390	Cucsa.095090	24596.3	9.2	Nuclear
II e	CsWRKY33	CsaV3_4G006110	Csa4G050120	Cucsa.106960	30306.7	6.19	Nuclear
II c	CsWRKY34	CsaV3_4G006120	Csa4G050130	Cucsa.106970	22436.1	7.65	Nuclear
III	CsWRKY35	CsaV3_4G006480	Csa4G051470	Cucsa.107310	39577.5	5.42	Nuclear
II c	CsWRKY36	CsaV3_4G025110	Csa4G296160	Cucsa.066300	31038.6	6.21	Nuclear
II d	CsWRKY37	CsaV3_4G034570	Csa4G641520	Cucsa.352410	42385.6	9.67	Nuclear
II a	CsWRKY38	CsaV3_4G036610	Csa4G652000	Cucsa.271570	36575.1	6.35	Nuclear
II e	CsWRKY39	CsaV3_5G001010	Csa5G139930	Cucsa.201710	37841.7	5.9	Nuclear
III	CsWRKY40	CsaV3_5G011060	N/A	Cucsa.143840	23592.1	8.73	Nuclear
III	CsWRKY41	CsaV3_5G011080	Csa5G223070	Cucsa.143830	31598.8	5.7	Nuclear
I	CsWRKY42	CsaV3_5G033090	Csa5G606470	Cucsa.284730	42550.5	6.35	Nuclear
I	CsWRKY43	CsaV3_5G038330	Csa5G637800	Cucsa.158040	55206.8	8.08	Nuclear
II c	CsWRKY44	CsaV3_6G013820	Csa6G139770	Cucsa.118200	34399.6	5.96	Nuclear
I	CsWRKY45	CsaV3_6G018960	Csa6G216960	Cucsa.000200	47723.8	9.29	Nuclear
II c	CsWRKY46	CsaV3_6G028510	Csa6G327430	Cucsa.247030	49820.3	7.07	Nuclear
II c	CsWRKY47	CsaV3_6G032100	Csa6G363560	Cucsa.250350	13949.5	6.36	Nuclear
II c	CsWRKY48	CsaV3_6G032480	Csa6G366370	Cucsa.327760	33892.8	7.81	Nuclear
II c	CsWRKY49	CsaV3_6G042200	Csa6G486880	Cucsa.101460	27872.5	9.17	Nuclear
II c	CsWRKY50	CsaV3_6G042280	Csa6G486960	Cucsa.101530	22542.8	6.44	Nuclear
II d	CsWRKY51	CsaV3_6G043450	Csa6G491080	Cucsa.102600	32086.5	9.75	Nuclear
II b	CsWRKY52	CsaV3_6G048830	Csa6G513530	Cucsa.045040	67289.5	6.75	Nuclear
II c	CsWRKY53	CsaV3_6G051490	Csa6G522650	Cucsa.047510	28613.6	5.9	Nuclear
II e	CsWRKY54	CsaV3_6G052610	Csa6G526230	Cucsa.048520	58263.6	6.05	Nuclear
I	CsWRKY55	CsaV3_7G002670	Csa7G033350	Cucsa.100440	47528.7	5.74	Nuclear
II-b	CsWRKY56	CsaV3_7G003470	Csa7G043020	Cucsa.148640	57572.1	7.11	Nuclear
II e	CsWRKY57	CsaV3_7G005750	Csa7G049170	Cucsa.195730	31989.3	5.65	Nuclear
II c	CsWRKY58	CsaV3_7G022650	Csa7G236280	Cucsa.239590	33404.1	8.34	Nuclear
III	CsWRKY59	CsaV3_7G025370	Csa7G328830	Cucsa.078810	33101.2	5.6	Nuclear
II d	CsWRKY60	CsaV3_7G027490	Csa7G378410	Cucsa.388650	28450.1	9.8	Nuclear
II c	CsWRKY61	CsaV3_7G030110	Csa7G407820	Cucsa.204920	27400.5	6.5	Nuclear

## Sheet: WRKY gene sequences
Additional file 3: Table S1 List of the 61 CsWRKY genes identified in this study.
Gene Name	Gne ID	Sequence Type	Sequences
CsWRKY1	CsaV3_1G002180	CDS	ATGGAGGCTCAACAAGCTTTGGCAACCATTGATGATGACAGAGTTCAATCAACTGGAGAAGGAGATGATAAACAAGCTTCTCCTAATCCTAAACAACATATTCATCTTAAGGTCCCTTCTATGGGTGACTTGGAAAAGCCTTCCATGGAAAATCTTTCAGTCCCATCAGCTTCTAATTCAATAACTTGGAAGGAAGAGGATGATGAGCAACGTCATGAAGAAAGAATGAAAAGGACGAAAGTTGAAATGAGGGAAGTAAAGGAAGAAAACGAGAGGTTAAAGAAATATTTGGATGAAATAATGAAAGATTATGAGACATTGAAAAGGAAATTCCATGAGATTAAGAATAATCATGATGATCAAATTAGAGAAGAAGGCAAAAAATCAACACAAACAAGT…
		Protein	MEAQQALATIDDDRVQSTGEGDDKQASPNPKQHIHLKVPSMGDLEKPSMENLSVPSASNSITWKEEDDEQRHEERMKRTKVEMREVKEENERLKKYLDEIMKDYETLKRKFHEIKNNHDDQIREEGKKSTQTSGSTINNNNNDNDDDHQVEAEVDDMVSLRLGSRFSTHHQNKNTSSSSLSLTNKILDLKQDYVIQTPSTIDHSIHSPTHSEPKDQEEAGQTTWPPSKMPKPGGLPSPATGEDEVSQQNPPKKARVCVRARCDTPTMNDGCQWRKYGQKIAKGNPCPRAYYRCTGAPTCPVRKQVQRSVDDISILITTYEGTHNHPLPVSAMAMASTTSAAASMLLSGPSSSTSSQPGLNHSFTAPATAANLHGMNMYLSNNTNSKQFYLPNSSMLSSS…
CsWRKY2	CsaV3_1G004720	CDS	ATGGCCTCCTCTTCCGGGAGCTTAGACACCTCTGCTAATTCTCACCCCTCCTTCACTTTCTCTACTCATCCTTTTATGACTTCTTCTTACTCTGACCTTCTTGCCTCTGCCAACATCGATCCTCCTTCCTCCGCTCCTCTCCGCGCTTCCACTACCGGAGTTCCTAAATTCAAATCCCTCCCTCCCCCTTCTCTCCCTCTCTCTCCGCCCCCCATGTCTCCTTCTTCCTTTTTCGCCATTCCTCCTGGTTTGAGTCCCGCCGAGCTTCTTGATTCCCCTGTTCTTCTTAGTGCTTCTCATGTTCTGCCGTCGCCGACCACCGGGACTTTCCCGTCTCACTCGTTGAATTGGAAGAGCAATTTTGGATATAATCAGCAGAACATTAAGGAAGAAAACAAA…
		Protein	MASSSGSLDTSANSHPSFTFSTHPFMTSSYSDLLASANIDPPSSAPLRASTTGVPKFKSLPPPSLPLSPPPMSPSSFFAIPPGLSPAELLDSPVLLSASHVLPSPTTGTFPSHSLNWKSNFGYNQQNIKEENKYSSNFSFQTQSSKLPPTSFQPSSTIAPTTQGWSFQEQRKKEDSFSSEKNMVKPEFGSMRSFSPEYGVVQNQSQNNGSGELRSDYGNNYPQQSQTVNRRSDDGYNWRKYGQKQVKGSENPRSYYKCTFPNCPTKKKVERSLDGQITEIVYKGSHNHPKPQSTRRSSLSSAGSSQAIVALNQAANEMADQSFTTQGSGQFDGVATPENSSISIGDEDFDRSSQKSKSGGDDFDEEEPEAKRWRREGDNNEGISAAGSRTVREPRVVVQ…
CsWRKY3	CsaV3_1G007870	CDS	ATGGACGCTGCTGCTGCTTTTGGCCGTCCAAGGCCTGTCGTCAAGACCGAGAAACCTCCCCTTCGCGACCTTAGTGACAACGATCGGAGTTCTCCCTCTAAACAACAACAACAACTTCTCCTCGTTAAGAGAGGGAACAACCATGCAAAACAAGAACATGATACTACTGAAGATAAAACAAGTTGTTCATCTGATCAAAAGGATTTGAGCTGCATCAAACTGCAGGAAGATCAATTGGAATCTGCTCGAGCAGAAATGGGGGAAGTAAGAGAAGAAAACCAAAGACTAAAGCAGAGCTTAACCCAAATCATGAAGGATTATGAAGCTTTGAAAATGCAATTCCTGGGGATTGTTGGACGAGACTGTAAGAAAGTACAAGACGAAGACAACGACGTGAAT…
		Protein	MDAAAAFGRPRPVVKTEKPPLRDLSDNDRSSPSKQQQQLLLVKRGNNHAKQEHDTTEDKTSCSSDQKDLSCIKLQEDQLESARAEMGEVREENQRLKQSLTQIMKDYEALKMQFLGIVGRDCKKVQDEDNDVNKEQQQQQHDDDQIELVSLSLGRFPVSEKKKIVDEKSCMNIIGGDHNEEAACKEALSLGLNCKFEREESMMAVAKEVDSPNSFDHESTKEEAGETNWPSKGGKTMRSVEDDVTPQNPPKRARVCVRARCETATMNDGCQWRKYGQKIAKGNPCPRAYYRCTGSPTCPVRKQVQRCADDMSILITTYEGNHNHPLPASANAMASTTSAAASMLLSGSTTSATAASSSSTASNSLHGLNFYPNNSKPNFYLPNSNSSIISSTSPTHPTI…
CsWRKY4	CsaV3_1G028960	CDS	ATGGCGGAACCCGAAAGCTTTGGAACTCACCAACTCGGAAGCTCCAACGCGGCTACTGAAGGCCAGGAAGATGATGAAGAAGAAATGGACGATTCGGATGATGAATCAGAGGTGGACTTGGGAGGAGAAGGAGGAGGAACAGGGAGTGAGTTCAAACCGACTGAGTTGACAACCGGTTCGTCGCTTAATGAAGCTTTGGTGACGGGTTCACTTTCTGAAACCCTAACGGTGGCTTCGTCCGCTGAAAACGGTCCGTCTGATGGTTTGCAGCCTGACGAAGGAGCTGAATTGAAGCAAGCTCCGTCTTCCCACAGTGAGCCTTTGGCTGTTGAAGCAACCCAGACAGATAAGGTGCAAGAACAAAACCGTCTTCAGTTGACGATATTTAAAGGGCCTGAT…
		Protein	MAEPESFGTHQLGSSNAATEGQEDDEEEMDDSDDESEVDLGGEGGGTGSEFKPTELTTGSSLNEALVTGSLSETLTVASSAENGPSDGLQPDEGAELKQAPSSHSEPLAVEATQTDKVQEQNRLQLTIFKGPDSDQSPTSVTQSISSYASSNLSEHKLSPKRVQKICKPEPSQKNFFNHKTPSSVPNARTPASDGYNWRKYGQKQVKSPKGSRSYYKCTYSECFAKKIECCDDSGQTTEIVYKSQHSHDPPRKISTPKESKLVPYVEPVVKKIIAEHSRRVINDSDSPTPSKEPLREAAIVVFERKRQHSNDSNGNDEYKIKDENDDEPGTKQIVKKSSAGNSGTPLKPGKKPKFVVHAAGDVGISGDGYRWRKYGQKMVKGNPHPRNYYRCTSAGCPV…
CsWRKY5	CsaV3_1G032000	CDS	ATGGCCGTCGATCTAGCAGCTTTTCCGGCCTTCTTCGACGATCAAACAGCCATTGAAGAAGCCGCCACTGCGGGTTTACAAAGCATGAATCATCTAATCCATCTCTTATCCAAACAACACCACCACCACCACCACCACCACTCTGAATCTCCTAATAACATCGATCTCAATTCTTCTCTTCTCACCGATTTCACCGTCTCCAAATTTAAACGGTTGATTTCCCTCTTAAACCGAACCGGCCACGCTCGTTTCCGCCGTGGACCTTCCGATTCTCCAAATCCCGTTCTGAATTCCCTCGATCCGCCTCAGAAAACCCATTTCTCTAAACTTAATTTCTCCCCTGTTTCGAAAGTCCCTGAGTCTAGAGATTCCACTACTACCTCTTCCTTTGTGTCTACG…
		Protein	MAVDLAAFPAFFDDQTAIEEAATAGLQSMNHLIHLLSKQHHHHHHHHSESPNNIDLNSSLLTDFTVSKFKRLISLLNRTGHARFRRGPSDSPNPVLNSLDPPQKTHFSKLNFSPVSKVPESRDSTTTSSFVSTVTGDGSVSNGKLDLSVYATPPANAGKPPLAMKSKCHDVSGFGCKVPNSKLCHCAKRRKSGMKKTVKVPAISSKIADIPSDEYSWRKYGQKPIKGSPYPRGYYRCSSVKGCPARKKVERARDDPAMLLVTYEGDHRHPHPTVTDGVSQKS
CsWRKY6	CsaV3_1G033110	CDS	ATGGATGATGTTTCCTTCAACCATAATAACCACCACCAATTCTATTCATCTGATCCATTCGAAGATTCCGACGAATTAAAACCCACCCCCGACTCTCCTCCTCCTACTTCCACCATCGCCGCTGCCGCCACCACCAAAAAGGGCAGAAGAGGAATGAAGAAGAAAATTGTATCAGTGAAAATTAACGGCGACAGCCCAAGAAATTCCTCCGGTTCCGCAACTCCACCTTCAGATTCATGGGCTTGGAGAAAGTATGGTCAAAAACCCATCAAAGGCTCCCCTTATCCGAGGGCGTATTATAGGTGTAGTAGTTCAAAGGGATGTCCAGCGAGGAAGCAAGTAGAGAGGAATCGGCTTGATCCAACCACGTTGGTCATTACATATTCGTGTGAGCATAAT…
		Protein	MDDVSFNHNNHHQFYSSDPFEDSDELKPTPDSPPPTSTIAAAATTKKGRRGMKKKIVSVKINGDSPRNSSGSATPPSDSWAWRKYGQKPIKGSPYPRAYYRCSSSKGCPARKQVERNRLDPTTLVITYSCEHNHSGPVSRNNNNNNNQNNQIVVMKPGSPETVAVHQEPEVEEKFVEIGGGEESLITADEFSWFGEMETTSSTVLESSIFSGRASTGLVDHSISSDVAMLFPMGDDDVDESLFADLGELPECSLVFRRGGGRGLPVDEQPAAAQRRITPWCGTTT
CsWRKY7	CsaV3_1G037680	CDS	ATGTTCTGTAGTTTGTTTGAGATGGACAATAACAATTATCAGCAAGCTGGTGATTTGACTGATGTGATCCGACTGAGTTCCGCCCCTGTCGCCGGTCATTTCTCCTCCGAATTCTCTCTCGACCCGTTTTCCGGTGACAGACAACTCTGGTCGCACCTTCCTGCTGACAATTCTTCCATGAATTTTGGAGATCCGTTGTCGTTTCCAACTCGAGATCCATTTCTTCTTCCCCATTTTTCTCCCTTCAACTTTGCTTCGGATGGCGGCGGTGAGGGTTTGGCGGCGGACGACCAGCCGTCTAATTTACTTTCCCATATGTTGCAGATCTCTCCGAGTTCTGGTGATGGTGTAATTAGTACTCCTCCATGTGAGTCGCTCGCCACAGCAGTGGGGAATTCT…
		Protein	MFCSLFEMDNNNYQQAGDLTDVIRLSSAPVAGHFSSEFSLDPFSGDRQLWSHLPADNSSMNFGDPLSFPTRDPFLLPHFSPFNFASDGGGEGLAADDQPSNLLSHMLQISPSSGDGVISTPPCESLATAVGNSPRSTSVRGGGGLVLPTGGSNSLCLMENSGIQISSPRNSANKRRKSQVKKVVCIPAPAPANSRSSSGEVVPSDLWAWRKYGQKPIKGSPYPRGYYRCSSSKGCSARKQVERSRTNPNMLVITYTSEHNHPWPTQRNALAGSTRSHPSRTTTATTANKTSPKHERINDILPTTTIKEEEMDEDQMTDKATTTNDNQEEGDHQDFPYDLIFTEFADQMNDLEHDNNHDHNHHLSADPLNNNMLMFSNHGFSAGNGEGSKDPFLELYDWA…
CsWRKY8	CsaV3_1G044520	CDS	ATGGACTCCGACTACGAACTCGAAGAACCCAACCGCCAAATCCAAATCCGAAAACCCACCGATTTCTTCAACAAACTCGTATTCCTCCAAGCCGATTTGATCTACAACGCCATGGAGTTTGTGATCGCTCCAGCCTACACTCTCCTCTCCTTGTTCGCAGAGTCATTTCAGCGCGCAGAAGAGACGAAACACACAGTGGAGTCGGCCGTCAGAAAATCCCCGTCCGTGGTGGCGCAGCGGGTGAAGGTGGCGGCGAGAAGGATGAGCTACGGGGCTGTGGCGGCGGGGATGATGTGTATGGTGATGGTGTTGCTTCTAGTAGTGGCGATGGGGGTGAGTGGGTTGGGGATTAGGTACTGGATAGAAGAGCCAGTGGATGTTAAGGAGAAATTGAAGTTT…
		Protein	MDSDYELEEPNRQIQIRKPTDFFNKLVFLQADLIYNAMEFVIAPAYTLLSLFAESFQRAEETKHTVESAVRKSPSVVAQRVKVAARRMSYGAVAAGMMCMVMVLLLVVAMGVSGLGIRYWIEEPVDVKEKLKFDYTEARPRALFGTGNGNTMKMKKKNLGIPVGHTFYLSAELISTNGNVITSSSQPCMLRFRSAPVRLARTIITSFPVLVGISSEAQRLSFPILEHKEEKQERSAAIQVTISPRIGTSALPELYEADILINSKPPKMKELLRRWQWTCFVWTSMYLYLMFVVMFMFFWKPVMFRAMTLRPHQLIRDLDQDPRRREVEGDESSLDEMAEITVELLRKWQEMRRKRKAAMFGYGSGEEDVGSTSASSISCSRDYTAAVFEEDVGDSESFM…
CsWRKY9	CsaV3_2G013650	CDS	ATGGAAGAGGTTGAAGAAGCTAACAAATCAGCCATTGAGAGCTGCCATGGAGTTTTGAAT CTTTTACTTCAACCTCCTCCTTCTCCTCATCATCATCAACACCATTTCAAAAATTTAATG CTTGAAACTAAAGAAGCTGTTTTCAAGTTCAAGAAAGTGATTTCTCTTTTGAACTCTGAT TTTAGTCATCCAAGATTTAGAAATTTCAACAAAATCCCTCTCCCTTTACCTCAAAATTCC CTATTGGATTCCCCTAATTACACTCTACATCCTCCAAACAAAAATCTTTTCAATTCCCCC CCTGGTTTTAATAGCAAAGTTTCAATTCTTTTGGGAAACCCAGATTTAGAATTGAGTCAA AATGATAAGAATTCCCTTCATATCCCCAAACAA…
		Protein	MEEVEEANKSAIESCHGVLNLLLQPPPSPHHHQHHFKNLMLETKEAVFKFKKVISLLNSDFSHPRFRNFNKIPLPLPQNSLLDSPNYTLHPPNKNLFNSPPGFNSKVSILLGNPDLELSQNDKNSLHIPKQSPSLSFSFPHHHHPQQQQQQQQQQQSLLAHQKQMKHQAEMMFLRNNNGMNLNFDTSNCTMTMSSARSFISSLSMDGSVIGDRSSFHLIGPSTTTTTTSGNSKRKFSARGEEGSLKCGSTSKCHCSKKRKHRVKRSIKVPAISNKLADIPSDDYSWRKYGQKPIKGSPHPRGYYKCSSIRGCPARKHVERCLEDPSMLIVTYEGEHNHPKMSTQSAHT
CsWRKY10	CsaV3_2G017720	CDS	ATGGCCAGCTTCCCTTATGAAGATTCAAACCTTAACCCTAACCCTAACCCTAATAACTAT ACTCATTTTCCTCCGATTCTCGATCCCGCTTCTTTCTTTGATTTTGAGCTCTCCGATTTC CTTTTGTTTGGCGATGACAACAATATCGTCGTCGACCAAGTTGCATCGTCCTCGCCAAGT ATGACTTCGTCCGAGAAGATCACCAGTGGAGGAGTTGATAGTGGTGGTAGCTCTACTGTA ATCGATACCGGATCTAGCGTAGTAGTTTCTTCGTCGGGAGCGTCAACGACATCTATAAGA AGCAAAAATGGAGAGAAGAAAAGGAAAGGGGAAATGGGATGTAGAGTTGCATTTAGAACC AAATCAGAGCAAGAAATCATGGATGATGGCTAC…
		Protein	MASFPYEDSNLNPNPNPNNYTHFPPILDPASFFDFELSDFLLFGDDNNIVVDQVASSSPSMTSSEKITSGGVDSGGSSTVIDTGSSVVVSSSGASTTSIRSKNGEKKRKGEMGCRVAFRTKSEQEIMDDGYKWRKYGKKSVKNSPNPRNYYKCSSEGCNVKKKVERDREDANYVITTYEGIHNHESPFVVYYNQLPSFTSASTPT
CsWRKY11	CsaV3_2G017760	CDS	ATGGGTTCAAAATCCCAAGTTATGTTGAACCCACAAGCTTTGTTGGAAGATCATCAAGAA GTGACACCAAATTCTCAAATGGGTTTCTTCAATTTCCCTTCAAATTTAACCTTTTTTCAA CTTCCTTCAATCCCTCAAACCCATTCTCCTTCACCTTCATTTGATCCTCCAAATTTCTCC ACTTCCAATAACAATACCAATAATAATAATAATTCCAATAATCTTTCAGAAACCCTACTT TCTTCTTCTATTTTGCCTCTCAAATCCTCCATTTCCTATGAACTTGCACCCCAACATCTT CTTTCCTTGCAAACATCCACTCCAAATCTATGGCCATGGGGAGAAATTGGAGAAAGGTTA TTGATGAATGGGAAGAGATCAAATAATAATGAG…
		Protein	MGSKSQVMLNPQALLEDHQEVTPNSQMGFFNFPSNLTFFQLPSIPQTHSPSPSFDPPNFSTSNNNTNNNNNSNNLSETLLSSSILPLKSSISYELAPQHLLSLQTSTPNLWPWGEIGERLLMNGKRSNNNENYNNQLGVSKMKMKKMKGRRKVREPRFSFKTMSDVDVLDDGYKWRKYGQKVVKNTQHPRSYYRCTQDHCRVKKRVERLAEDPRMVITTYEGRHVHSPSHDSEDSEAQTHLNNFFW
CsWRKY12	CsaV3_2G032460	CDS	ATGGGTTCAAAATCCCAAGTTATGTTGAACCCACAAGCTTTGTTGGAAGATCATCAAGAA GTGACACCAAATTCTCAAATGGGTTTCTTCAATTTCCCTTCAAATTTAACCTTTTTTCAA CTTCCTTCAATCCCTCAAACCCATTCTCCTTCACCTTCATTTGATCCTCCAAATTTCTCC ACTTCCAATAACAATACCAATAATAATAATAATTCCAATAATCTTTCAGAAACCCTACTT TCTTCTTCTATTTTGCCTCTCAAATCCTCCATTTCCTATGAACTTGCACCCCAACATCTT CTTTCCTTGCAAACATCCACTCCAAATCTATGGCCATGGGGAGAAATTGGAGAAAGGTTA TTGATGAATGGGAAGAGATCAAATAATAATGAG…
		Protein	MEPTSTTINTSLDLNFNPPADQPHPPTPNSPLKQQAPTGILAEKLNRISSENKKLNQMLGVVVENYSVLKNQVIDLIMKTRKRKAAPGCDNCCNFNRSASSDQYCGCCSDDNDSCYNKRPRENNSKPKVMRVLVPTPVSDSTLIVKDGYQWRKYGQKVTKDNPSPRAYYKCSFAPTCPVKRKVQRSVEEPCYLVATYEGQHNHPKPNSGIEYQLIGPINLGSNTKLDSSNVTSSPSSSIKSPSSSSLMPSMSFDHLTKSQPQIRSPSSSNSSSSTQKLLVQQMATLLTRDPNFTRALATAITGNMVDSEIWG
CsWRKY13	CsaV3_2G032470	CDS	ATGGATTCAAAGGTGGAATGTCTCCAAACAGAGCTAGAAAAGTTGAGGAAAGAGAATGAA GCTCTGAAGTTGATGCTGAAAGTTGTGAGCATCAAGAACTTGGTATCTCAAGTGGATGTT TGTTCAAGAGATCATCGTCATGATCAGAATGACGAGGGTTCAAGATCAGAGAGAGCCAAT CTCAAAGTTAGTCCACCCGCTCTTGCTCTTGCTCTCGAAACTTCGTCCACCACCCAAGCA TATGCTAGAACTACCTTCAAAGACCAAGCTTTGATGGTGAAGGATGGATATAAATGGAGG AAATATGGGCAAAAGATTACCAAGGATAATCAATCTCCTCGTGCTTATTTCAAGTGTTCT TCCCCAGGATGCCCTGTCAAAAAAAAGGTACAA…
		Protein	MDSKVECLQTELEKLRKENEALKLMLKVVSIKNLVSQVDVCSRDHRHDQNDEGSRSERANLKVSPPALALALETSSTTQAYARTTFKDQALMVKDGYKWRKYGQKITKDNQSPRAYFKCSSPGCPVKKKVQRSLENKSMVIVTYDGHHNHNHNHENASPPPLSSSQRGSSSSPPLPVETNRVALPMSLNLDLTLSRHADDHKL
CsWRKY14	CsaV3_2G034030	CDS	ATGGATAATAGTTATAAAAACTTCTTCCCAACTTCCTCATCCAGTTTCTTCCACAACTCA TTAGCTATGGACGAGGAGGAGGATGATGAGTTGGAAGAAGAAAGAAGTTTGAAAAAAGTG AAAAGTGAAGAGTCTGGAGGGGAATTGAAGAAGAAGAAGAAGATAAGAAAAAGGAGATTT GCATTTGAAACGAGGAGCCAAGTTGATGTTCTTGATGATGGCTATCGTTGGAGAAAATAT GGTCAAAAGGCTGTTAAGAACAACAAGTTTCCCAGGAGCTATTACAAGTGTTCGAATGAA GGCTGCAAAGTGAAGAAGCAAATTCAAAGGCTAACAAATGATGAAGGAGTTGTATTGACA ACAGCAAGAGGTCTTGTGAAAGGCATGGTTGGT…
		Protein	MDNSYKNFFPTSSSSFFHNSLAMDEEEDDELEEERSLKKVKSEESGGELKKKKKIRKRRFAFETRSQVDVLDDGYRWRKYGQKAVKNNKFPRSYYKCSNEGCKVKKQIQRLTNDEGVVLTTARGLVKGMVGPLHGEAMTGSRSKITPTTSNASLCSSHISFTVHHQERALMAPSNHRVVHDQAMNNVHEATLWNLYGVGVDEHIDRKASLYISSVQERFKLEGLIN
CsWRKY15	CsaV3_2G035630	CDS	ATGGCGGTGGAGCTCCTCTCCGGCTTCACCAACGCTCCTCAACTCTCCTCCCGATCCCCT ATGGACCAAGACTCCGCCGTTCAAGAAGCCGCCTCCGGTCTCGACACCCTCAAAAAGCTC GTCACATTACTCTCTCATTCTCCCCCTTCTAATCTCGACTCCGATTGCCAAGCCGTCGCC AACGCCGCTGTCTCCCACTTCCGCAAGGCCATATCTCTCCTCGGCCGCTCCTCTAGGACC GGCCATGCCCGATTCCGCCGTGCCCCTTTAGATTCCTCTAAAATCTATAACGCTACCCCC ATTCAACAAATCCCTCCCCCCTCCCTTGACCGCCTCGACTCCGCCACCACCATCAATTTC TCCTACTCCACTGCTCCTACTTCCTCCTTCTTA…
		Protein	MAVELLSGFTNAPQLSSRSPMDQDSAVQEAASGLDTLKKLVTLLSHSPPSNLDSDCQAVANAAVSHFRKAISLLGRSSRTGHARFRRAPLDSSKIYNATPIQQIPPPSLDRLDSATTINFSYSTAPTSSFLTSLPASDSEIKLQHQPSSSSFQITDLSRVSSVVSKPSSGLKRKCGSENLGSGKCAGSSGGRCHCSKKRKLRLKRVVRVPAISSKNADIPPDDYSWRKYGQKPIKGSPYPRGYYKCSSLRGCPARKHVERASDDPSMLIVTYEGDHNHSQSVAEASSLILESW
CsWRKY16	CsaV3_3G003840	CDS	ATGGGGAGAACTGATGATAACATTGCTATTATTGGGGATTGGGTACCTCCAAGTCCTAGC CCAAGAACCTTTTTCTCAGCAATGCAAATGCTAGGGGAGGATATTGGTTCTAAACCTTCA ATGGACACTACTACCATCAGTGATCATAAAACCGAAGAACTCTTTCTCAGGCCTCGAGAA CAAACGGTGTCCGAAAACGCCTTTGCAAGAGGCGGGATCCCGGGTGTCAATTCTGGGGAC CGAGGAATGGAGTTCAGTACGTTCTCGGAGCAAAAATTTCGTGGAGGACTCGTGGAAAGG ATTGCAGCTAGAGCTGGATTTAATGCTCCGAGATTGAATACAGAGAGCATTAGATCAACA GATCATTCTTTGAATTCAGAAGTAAAGTCTCCT…
		Protein	MGRTDDNIAIIGDWVPPSPSPRTFFSAMQMLGEDIGSKPSMDTTTISDHKTEELFLRPREQTVSENAFARGGIPGVNSGDRGMEFSTFSEQKFRGGLVERIAARAGFNAPRLNTESIRSTDHSLNSEVKSPYLTIPPGLSPTTLLDSPVFLSNSLAQQSPTTGKFPFLPNVCISRSSTMMSEANNKGNNNLFDDNNTSFAFRPSVESGSSFFLNAASKTASATILPQSCPRIEVPVPRSENSFQSHRVEPSLSLPQNRIGHHPQVGLSTTYVEKDNGGKAVSEEQRPFDSLGGGSGGSGEHSSPLDEQLDEGEQRGSGDSMAGGACGTPSEDGYNWRKYGQKQVKGSEYPRSYYKCTHPNCQVKKKVERSHEGHITEIIYKGTHNHPKPSPNRRGAIGS…
CsWRKY17	CsaV3_3G004410	CDS	ATGGACCCCACTGATTCCGACCTCCCCGATCCATCTAATGCCTCCTCCGGTGCTAAGTAC AAGCTCTTGTCTCCCGCCAAGCTTCCGATCTCCAGGTCCCCTTGCATTACCATCCCTCCT GGCCTCAGTCCCACTTCATTTCTCGACTCTCCTGTTCTTCTTACCAACTTGAAGGTAGAA CCTTCTCCGACTACTGGGTCCTTTACCAAGCTTCCAATGGCACATGACTCTTCTGGCTCA GCGATTTATCCAATGACCAGCATGGCTTTCTCAAATACTAACGCCTCGGATGAAGGAAGA TCCAACTACTTTGAGTTCAAACCATATGTTGGACCAAATATGGTTCCTGCAGATTTGAGT CATAGGAAAGGTGAACAATTTTCTGAAGTTCAA…
		Protein	MDPTDSDLPDPSNASSGAKYKLLSPAKLPISRSPCITIPPGLSPTSFLDSPVLLTNLKVEPSPTTGSFTKLPMAHDSSGSAIYPMTSMAFSNTNASDEGRSNYFEFKPYVGPNMVPADLSHRKGEQFSEVQGQPQPFTAPPMTKMEISVMSNDLSRSTQMDTHTVASGVSVPEANGDEINHSLNTNSRVQAPQSDPKGSGIPVVSDRLSDDGYNWRKYGQKHVKGSEFPRSYYKCTHPNCEVKKLFERSHDGQITDIIYKGTHDHPKPQPSRRYSASASMNVQEDGTDKPSSLPGQDDRSCSMYAQTMHTIEPNGTTDPSMPANDRITEGAGTTLPCKNHDEVDDDDIYLKRRKMELGGFDVCPMVKPIREPRVVVQTLSEVDILDDGYRWRKYGQKVV…
CsWRKY18	CsaV3_3G007160	CDS	ATGGAAACTGGAACCCAGACCCAAAGATCATCAGGGAGAGGGGAGGATTATGAAGTTCAA GTGTCGTTCCACCTCTCAAATGATCCACACCACATCCACGAAATGGGATTTGTGCAGTTG GAAGAGCACAGCCAGGTTTTGAGCTTCTTGGCACCCAACAACAACAACAACACCACCAAT ATGCCACCTCCTCCCTTTACTACTACTTCTCCTCACTCCAACATCCTCCCTCGACCACCT TCTTGGACTAATCACCAGCTGCCCGGAACACTGGATCCCAAGCCCGGTAACGATGAAAAC TGCACGGCTACTGCTACTGATGCCACCAATTCATGGTGGAGAAACACAAACGCCGATAAG AGTAAGGTGAAGGTAAGGAGAAAGCTGAGAGAG…
		Protein	METGTQTQRSSGRGEDYEVQVSFHLSNDPHHIHEMGFVQLEEHSQVLSFLAPNNNNNTTNMPPPPFTTTSPHSNILPRPPSWTNHQLPGTLDPKPGNDENCTATATDATNSWWRNTNADKSKVKVRRKLREPRFCFQTRSDVDVLDDGYKWRKYGQKVVKNSLHPRSYYRCTHSNCRVKKRVERLSEDCRMVITTYEGRHNHTPCDDSNSSEHEPFTSF
CsWRKY19	CsaV3_3G008170	CDS	ATGGAAATTATGGAACACAACAGTTTGATCTCCGAGTTGACTCAAGGGAAGGAACTCGCC CTTCAACTCAGAACTCATCTTCACCCTTCTTCATCCCCTGAACAAGCTTGCCTTTTCTTG ACTGAAATGATTCAATCTTCTTTTGAGAAAGCGCTTTTGCTTCTCAATTTCAATTCTTCT AATCTAAAAACCCATCAAATTTCTTCGTTGGATGAACAAGAAGGAGAGGAAGAGGAAGAA GAAGAAGAAGAAGTGGAAGAATCATCCACTAAGAAAAAGAGGAAGATCAGTAGAAGCAGA GATGCGTTGAAAAAAAGAAAATTGCTTCCTCGATGGACTGAGGAAATTAAGGTTTGCAAT GGAAGTGCTCCTGAAGGCCCTCTCAATGATGGT…
		Protein	MEIMEHNSLISELTQGKELALQLRTHLHPSSSPEQACLFLTEMIQSSFEKALLLLNFNSSNLKTHQISSLDEQEGEEEEEEEEEVEESSTKKKRKISRSRDALKKRKLLPRWTEEIKVCNGSAPEGPLNDGYSWRKYGQKDIHGANFPRCYYRCTHRNVRGCLATKQVQKSDNDPNIFEVTYRGRHTCNQSSNLGSTSISSQNQIYEETNQIQQKPNSEIWFDFGDNNFNLKTEDFDQVFPPFSFSYEEPIMNPTFIPGEDLTAAVSSPATDTAWDWSGYDGGVQRVQSSEQSAVTEIVSATTSVTNSPIYNGDWDFSLDNIDFDHNFPFDSLDFIS
CsWRKY20	CsaV3_3G008580	CDS	ATGGAGGAGGAAAACCACCAACTACAACACCCACCTCCGTTACTGTTCCCGTCGTTGCCA TGTTCAGATCCTCTTGCAACCTCTCTAGAAATCGATTGGATCGCAGTTCTCTCTGGCCAA GAAGCCACAAGAGACTTACCTCCAACATCATCGACTTGTGAGTCATTGGAAAGGAGAAGG GACGAAGAGAAAAGCAATCAAAGGAAGAAAGGTGGTCGACAACGGAGGAAGGCCGTCGGG CGTCGAAGGTTTGAGTTTCAAACGAGGAGTACTGAAGATATTCTTGATGACGGATATCGG TGGCGCAAGTACGGACAAAAAGCTGTCAAACACAGCCTCCATCCTAGGAGCTATTACAAG TGCACATATGTAACATGCAATGTGAAGAAACAA…
		Protein	MEEENHQLQHPPPLLFPSLPCSDPLATSLEIDWIAVLSGQEATRDLPPTSSTCESLERRRDEEKSNQRKKGGRQRRKAVGRRRFEFQTRSTEDILDDGYRWRKYGQKAVKHSLHPRSYYKCTYVTCNVKKQVQRLSKDRSIVVTTYEGIHNHPSHILMQTLTPLLKQIHTSFPLSKLFMNY
CsWRKY21	CsaV3_3G008610	CDS	ATGGAAGTCGATTGGGATCTTCATGCCGTCGTCAGAGGTTACTCCGCCGCGCCCTCTGCT GCTACCATTGTTCCCGCTTCCTCTTCTTCTTCTTCTTCTTCTTCTTCTTCCAATAACCCT GTCGTCCCTTTTTCTTTTGGTAGAGACCTAACCAACAATCAAATGAAAAACCATTTCTTC TCTCTTCAAGATCCATTTCAACCCTCTAATTGTAATTCCACTCAAGAATTGCATGAGCTT TTCAAACCCTTTTTCCCTAAATCTCAACCATCTCCTTCTCCTCCGCCGCCTCCTCCTGCA CCGCCTGCTCCGTCGCTTCTTTCTTCTCCTCCGGCTCCTAAAATTTTGACTCATCAGAAA CAGAGCACCCATCTCCCTAAACAACTCCATTCA…
		Protein	MEVDWDLHAVVRGYSAAPSAATIVPASSSSSSSSSSSNNPVVPFSFGRDLTNNQMKNHFFSLQDPFQPSNCNSTQELHELFKPFFPKSQPSPSPPPPPPAPPAPSLLSSPPAPKILTHQKQSTHLPKQLHSTSASAPRSKRRKNQLKKVCQVPAESLSSDIWAWRKYGQKPIKGSPYPRGYYRCSSSKGCMARKQVERNRSDPGMFIVTYTAEHNHPAPTHRNSLAGSTRQKPITPSTTASGSEKLDPKQPVCSSEEQSTITESKEEKEELLMAEDEEDDDLGISDLIVNDDFYVGFEELDSPITDDCFSDPFPANFDLPWLFNGNPDGEIVKLPC
CsWRKY22	CsaV3_3G015290	CDS	ATGGAAAAGAAATTTGAAGAAGAATCAAGGATGGGGTTTGATGATTCCGCCGGGTTTTAC TCTCCGGCGGTGTTTTCAGATGACTTTCCGTCTTCTAATTTTGATTCTTTTTCCAGTATT TTCGACATGCCATGTGATGCCCATAAAGCTTCTAATTTTGATTTTTATTATTACAATAAC AATAATAGTAACAGTAATAATAATCCTTCTTCTTTCTTCGATTTGCTTTCTACGGCGGCT CCCCCACTTTCTTCACCGGCTTCCACCGTGCCGGAATCTTCCGAGGTTGTTAATGCTCCA ACCACTCCTAATTCTTCCTCTGTTTCTTCTTCATCCAATGAAGCTGCCGCCATTGAAGAA GTCAACAACAGTACTACGACTCATGACAAGCCT…
		Protein	MEKKFEEESRMGFDDSAGFYSPAVFSDDFPSSNFDSFSSIFDMPCDAHKASNFDFYYYNNNNSNSNNNPSSFFDLLSTAAPPLSSPASTVPESSEVVNAPTTPNSSSVSSSSNEAAAIEEVNNSTTTHDKPSASKVLKPIKKNQKKQREPRFAFMTKSDIDHLDDGYRWRKYGQKAVKNSPYPRSYYRCTTAGCGVKKRVERSSGDHTIVVTTYEGQHTHQSPIMPRGSLRVLPESTNNSLTVDHDTTATGLLFQHNTSQPFMYIAPPPPFLTINSSSVAASHNPPPISFQPPSPQASVRDHGLLQDLVPLQMRKEPKDEQNG
CsWRKY23	CsaV3_3G018790	CDS	ATGGAGATTGATCTATCACTCAAAATAGATCATCACAAGGAAGAGCATCATCATCATCAT TTGATCAAACACCAAAAGAATGATCAACAACAACGTCAAGATGATCATGATCGTGAAGAA GAAGGAGAAGGAGAAGGAGAGGAAGAAGAAGAAGAAGAAGAAGAAGAAGAAGAAGAAATT GATATTGATCATCACGTTGTTCCTTCGACTACTTCTGGCTTAAAAGTGTTTTTGCCACAT AACAATACTAATGTAGGAGAGATTTCAGAGTTACAAATGGAAATGGATCGAATCAAAGAA GAGAATAAGGCGTTGAGAAAAGCTGTGGAACAGACAATGAAAGATTATTATGATCTTGAA ATGAAAATTGGTTTCTTTCAACAAAACAATAAC…
		Protein	MEIDLSLKIDHHKEEHHHHHLIKHQKNDQQQRQDDHDREEEGEGEGEEEEEEEEEEEEEIDIDHHVVPSTTSGLKVFLPHNNTNVGEISELQMEMDRIKEENKALRKAVEQTMKDYYDLEMKIGFFQQNNNLNNKLECDHNFLSFHGNENKRHEELTKHDLELGEMAKKKRRVGSASKEDEMRESELGLSLGLHTKNSNDDLEQEDNDRELLIEEERREIKNKENSIIMSNFNSIQNKPQRPELQAMAPPQNRKARVSVRARCESATMNDGCQWRKYGQKIAKGNPCPRAYYRCTVAPGCPVRKQVQRCLEDMSILITTYEGTHNHPLPVGATAMASTASAASASFMLLDSSNTNNTNLSNSLHLNPNILNSSSPSFLQTQNPTNHLFTPLFPTSSTSH…
CsWRKY24	CsaV3_3G021980	CDS	ATGGAGAACTTTGGGGAATGGGATCAGAACAAGCTAAAAAATGAGTTACTTAAAGGGATG GAATTAGCAAAGCAACTCCAAATTCAACTCAATGTGAGACCAACACCATCATCATCCATG GCTGCTGCTGCTGCTTCTTCTTCTTCTTCTTCTTCTTCTTCTTCAAGTGATGGTTGTGAA TTATTAGTTCAAAAGATTATATGTTCATATGAAAAGGCACTGTCTTTGCTTAACTCATAC GGAGTTCAAATAATGTATGAATCTCCTTCCTCTTTCAATGGTGGAAGTCCAAGGAGTGAA GATTCTGACCGTGAATTTAAAGACCCATTTGATCTAACCAATGCTAATTCTTTTCGCAAA AGGAACATTCTTCCAACATGGACACAGAAATTC…
		Protein	MENFGEWDQNKLKNELLKGMELAKQLQIQLNVRPTPSSSMAAAAASSSSSSSSSSSDGCELLVQKIICSYEKALSLLNSYGVQIMYESPSSFNGGSPRSEDSDREFKDPFDLTNANSFRKRNILPTWTQKFQVSPGMAIEGSLDDGFAWRKYGQKGILGAKHPRGYYRCTHRNLQGCLATKQVQRSDDDPTIFEITYRGKHSCSQVSNLSTPCTTTPEFQQQNQGVVVELTDQKKAHNQQTAPDALLDSWSSLRVITQNLDTTPLSYDRVEFASASTVDVNFAEFSSFLSPTTSGSGLSYFSASSSGLSEGFVGNQNLNNLQPNNCEIFSSPTSALNTQTTTALDFSFGELQMEPTFSFDNTDFFS
CsWRKY25	CsaV3_3G026600	CDS	ATGGAGGACTACAACAACAACAATGATGATGATCAACAACAGATTATAAAGATAGAAGAT ACTAGCACTATCACTGATGGCGGCGGCGGAGGCGACGGTGGTGGTCGTGGTGGTGGTGAT GGTGGGGTTTTCTCATTTTCCGATAACATAATACCAAATGGATTGTTTGATTTTTGTGAT GGTGATAAATGCTCTGTTGGGTTTATGGAGTTGCTTGGTCTTAATTACAATTCTGAATTT ACTGAGGCTTTTAATAATCCTCCAGCCACCCCCAATTGTTCGTCCTCCGTCTCCTCCGCC TCTAGCGACGCTCTTAACGACGACGAACCACCACCACCACCACCACAACAACAACAACAA CAACACAGCCCCACTAAACAATTGAAAGGGATA…
		Protein	MEDYNNNNDDDQQQIIKIEDTSTITDGGGGGDGGGRGGGDGGVFSFSDNIIPNGLFDFCDGDKCSVGFMELLGLNYNSEFTEAFNNPPATPNCSSSVSSASSDALNDDEPPPPPPQQQQQQHSPTKQLKGIKKRKEKEKEKKARFAFMTKSEVDHLEDGYRWRKYGQKAVKNSPFPRSYYRCTSAACNVKKRVERSFADPTVVVTTYEGQHTHPSPILSRSALAVAIPPPSFIPGAGGECVGGVVAMPWLKPSNNDAHDGNTVPAMSHQYFQNSTYITAQNVAANYNRNNHIGAANAAGILQEKRFCNPNSSFLVDHGLLQDVVPPHMLKQE
CsWRKY26	CsaV3_3G026920	CDS	ATGGAGAATTATCAAATGTTTTTTCCTTGCTCCGATGGGGGCGGAGGACTGTCAGCCTAT CATCATGCCGACATGTCGTCCGGCGGTGCTTCTGATATGTTCGGTAATTTTCAGGGTGGC GATATGGAGGCGGTAAGTGGGTTTTTGGGGATGAAAAGAGAGGTGGATGGCGGGGCGGTG GAAGCAGAGGGCGGAGGGAAAAAGAAGGGAGAGAAGAAGGTGAGGAAACCGAGATATGCT TTTCAGACAAGAAGCCAAGTTGACATTCTTGACGATGGGTATCGTTGGAGAAAATATGGT CAAAAAGCCGTCAAAAACAACAAGTTCCCGAGGAGCTATTATAGATGCACACATCAAGGA TGCAATGTGAAGAAACAAGTGCAGAGGCTAACG…
		Protein	MENYQMFFPCSDGGGGLSAYHHADMSSGGASDMFGNFQGGDMEAVSGFLGMKREVDGGAVEAEGGGKKKGEKKVRKPRYAFQTRSQVDILDDGYRWRKYGQKAVKNNKFPRSYYRCTHQGCNVKKQVQRLTRDEGVVVTTYEGMHTHSIDKPTDNFEQILSRMQIYSTPF
CsWRKY27	CsaV3_3G033000	CDS	ATGAAGACAAGATACTCATACAATAATTATAATATTAATACAATTGGCTGGCCTTCCCTT CCACAACCACATAAAAAAAGGGCCAGAGAGGTCTCCTACCCCAAGTCTAAGCGAAAAAAA GAGCACAGACAGAGAGATATAGATATCATGGATTGCTCCTGGCCTGACACCACCCCCTTT GATCGAAGAAAAGCAGCCGATGAATTGCTTCGTGGCCGTGAACTTGCACAACAACTACGA GCGTATCTACAGATAAGTTCCACTCCGGCCTCCCAAGATCTACTCACCAGAATCCTATCC TCTTTCTCCAAAACACTTTCCATCTTGAATCATCGCTGCGACTCCGATGACATAAATGGC TCTATTGTGGACTCACCCGAGGATCATGGTAGT…
		Protein	MKTRYSYNNYNINTIGWPSLPQPHKKRAREVSYPKSKRKKEHRQRDIDIMDCSWPDTTPFDRRKAADELLRGRELAQQLRAYLQISSTPASQDLLTRILSSFSKTLSILNHRCDSDDINGSIVDSPEDHGSRKSEESGDSCKSSTPNNDRRGCYKRRKSCQSWARESCDLVDDGHAWRKYGQKTILNAKYPRNYYRCTHKYDQTCQATKQVQRLQDNPPKFRTTYYGNHTCSNFLKASDIVLGSSNFDDSCSGVLLSFDTTAAPNFFLPHDPTLVKKEEVVTPDAGSGRDDEAVCSPSDYMSTADDHLSEVFMGSVVDFEDDDLPPFHF
CsWRKY28	CsaV3_3G033350	CDS	ATGAGTAACATAAACCAAACAATAAATACACTCGCTGGGGGATCTTCTGACAACAGAACC AATAATTTCGCCATGGAAGTTCCTAAATTCAAGTCTTTTCAACCTCCTCCATTCCCCATG TCTCCTTCTTCTTACCTTTCCTCTTTCTCTTCTGGTTTAAGCCCCACTGAGATTCTAAAT TCCCCTCTTCTCTTCTCCTTTGGTGTTTTTCCATCTCCTACTACCGGTGCTTTAAACTTG AGAAATGATTATGAGGAGGTTGACCAACAAGAAATGAAGGGAGATGTTAAAAATTACTCT GTTTCTGCGTATAACCCACAAACAGGATCCTCTGTTTCGTCTTATTTTCAGTCCTCTTCT TCCAACTTGACTCTACTGAATCCAAGCGGTTTG…
		Protein	MSNINQTINTLAGGSSDNRTNNFAMEVPKFKSFQPPPFPMSPSSYLSSFSSGLSPTEILNSPLLFSFGVFPSPTTGALNLRNDYEEVDQQEMKGDVKNYSVSAYNPQTGSSVSSYFQSSSSNLTLLNPSGLSCDESGAKSEFVNTEMAAAESKQNSQLAIYNREQQKSENDGYNWRKYGQKQVKGSENPRSYYKCTFPSCPTKKKVERSLDGQITEIVYKGTHNHAKPQPTRRSSNSGVYDPSAAETGVLQEDCSVSVGEEEFEPNSPFSNSIEDNENEPEAKRWKGENENEGYCGGGSRTVKEPRIVVQTTSEIDILPDGYRWRKYGQKVVKGNPNPRSYYKCTSLGCPVRKHIERAANDMRAVITTYEGKHNHEVPAARGSGGGGYNTINRPIPTNI…
CsWRKY29	CsaV3_3G035430	CDS	ATGGACAATAAAGCAACAGAGAGAGTTGTTATTGCCAGACCAGTAGCTTCAAGGCCAACA TGTTCCAGTTTCAAGTCGTTCTCTGATATTCTTACGTGTGCATTCGATACTTCTCCACCG AATATGTCATCCGAAACCAGGGTTGCTGCCATTAGACCAAAGACAGTGAGGTTTAAGGGA AAAATATCAGAAACGATCCCTGGAACGAACTCTCATAGTTCATCTGATACTCTCGCTGTA TCAGAGATCAAAACCACTGTTTTATTCAAACCTTTGGCGAAGCATGTATCAAAAAGGACT GTCTCTCAGCTGTCACTCATGGGGAACACCAATTTGCAAAACTGTTTACCACCTCCACCA GTTGAGGTCTGTATTCAATGTCCGAATCAAGAT…
		Protein	MDNKATERVVIARPVASRPTCSSFKSFSDILTCAFDTSPPNMSSETRVAAIRPKTVRFKGKISETIPGTNSHSSSDTLAVSEIKTTVLFKPLAKHVSKRTVSQLSLMGNTNLQNCLPPPPVEVCIQCPNQDDGNFQSALTSNLCIQCPNQDNDNFQSAPTSDLPQNITSTVENSQSIGSSRVTLSYSKKDPTLLRPQISGAQPSYDGYNWRKYGQKQVKGSEYPRSYYKCTHPSCPVKKKVERSLDGKVAEIVYKGEHNHPKPQPLKQNSSGTQREGSISNGTTQDTNPELWFNYLNGRIEGCESRIENHIEKTCQDRVTIPFDPFSNQEVNARCGISDNNSCGLSVECEEGSKGLQSMDDKLRSKRRGGKNPTNEGETLIEGVNEHHAMAQDSTGIEI…
CsWRKY30	CsaV3_3G047140	CDS	ATGGCGGTCGATCTGATGAGTTTCCCGAAGATGGATGATCAAATCGCTATACAAGAGGCA GCATCGCAAGGTTTGAAGAGTATGGAGCATTTGATTCGTCTTCTTTCTCACAAGCAATCT TCAAACCATGTCGATTGTTCTGACCTAACTGATGCAACCGTTTCCAAGTTCAAGAAAGTC ATTTCTCTCCTCAATCGAACCGGTCACGCCAGATTCCGGCGAGGTCCGGTTTCTTCGACT TCCTCATCGTCTTCCGGTTCATCCGCTCATCTCTCTCAAAATCAAGCCATGACTCTCACT CCTACTCCGTTCACTTCACCGCCGAATGTTCCTGCTCTGCCGTTTACCGCTCCGGCCACT GTCGCTCAGCCACAGACAAAAGTCGTTGCCACC…
		Protein	MAVDLMSFPKMDDQIAIQEAASQGLKSMEHLIRLLSHKQSSNHVDCSDLTDATVSKFKKVISLLNRTGHARFRRGPVSSTSSSSSGSSAHLSQNQAMTLTPTPFTSPPNVPALPFTAPATVAQPQTKVVATAANFLSQPQSMTLDFTRPNILNSNPKGADLEFSKETFSVSSSSSFMSSAITGDGSVSNGKLGTSIFLAPAPTASGGKPPLSAAPYKKRCHEHDHSEDLSGKFSGSTSISGKCHCSKRRKNRMKKTIRVPAISSKIADIPPDEYSWRKYGQKPIKGSPYPRGYYKCSTMRGCPARKHVERDPNDPAMLIVTYEGEHRHTQSSLPENMAAAGGVALVFESS
CsWRKY31	CsaV3_4G001260	CDS	ATGGAGGTTTCTTCTCATCATTCTTTCAAACCAAACCCAAATCATGAACATCATCTTCTT TCAACTCAACCCACACCAGAAGAAGAACAACCCCTTTCCAAAAAAAGAAAGGTTGTTCAA AAGACTGTGGTTACTGTAAAGATTGGGTCTAAAAAAGCTGCAATAGGGATAGGGAAGATG AAAAATGAAGGTCCACCTCCTGATTTTTGGTCTTGGAGAAAATATGGCCAAAAACCCATC AAAGGATCTCCATATCCAAGGGGTTATTATAGATGTAGTACAACAAAGGGTTGTTCAGCA AAAAAACAAGTTGAGAGATGCAAAACAGATGGTTCAATGTTCATTATAACATACACTTCA AGCCATAACCATCCAGGTCCCAACATCTCTACT…
		Protein	MEVSSHHSFKPNPNHEHHLLSTQPTPEEEQPLSKKRKVVQKTVVTVKIGSKKAAIGIGKMKNEGPPPDFWSWRKYGQKPIKGSPYPRGYYRCSTTKGCSAKKQVERCKTDGSMFIITYTSSHNHPGPNISTLNLDQNYQQEIDPPQPLDRDDDEDHHDLVPNQAQDHDNNSNNDDKNSIIISQSTEEEEVEEVEEEEEDELLLVEDEEKKGIEKIKDECLDQEPIIISSSSNSSSCCDELMIIKTKKSEIENHDHFFDELEELPIPPPFSSTLMRSSYSFDEIRISAAPS
CsWRKY32	CsaV3_4G003030	CDS	ATGATGGAAAATTTCCCTAGTTTTCTCTCAACTTCATCCTCTTCATCCGCCCTTTCTCTC CAACAAATCTTGTTTTCTCGAGCTTCCAACCACGGGGGAGACCATTTTCGACAGCCACCC TTCGTCTCTGATGGCTTTCCGATCTTGTTTCGTGACGTTTCAACAGACGACATGTCGTTT GATGCAACGAGTAGTGTGAAGGATGATGATCGTAATAATGTTGCTGTTTCGGTTAGTACT GAAAGGTTTCGTGTTGATGGGTCGTCGGGTAGAAGTGGAGTAGTGGAATATGGGTTGAAG AAGGAGGAGGGGGAGGGGAGGGGACGAGGGGAGGATTGTGATAAGAAGAAGAAGATGAGA AATAGAAGATTTGCTTTTCAAACAAGAAGTCAA…
		Protein	MMENFPSFLSTSSSSSALSLQQILFSRASNHGGDHFRQPPFVSDGFPILFRDVSTDDMSFDATSSVKDDDRNNVAVSVSTERFRVDGSSGRSGVVEYGLKKEEGEGRGRGEDCDKKKKMRNRRFAFQTRSQVDILDDGYRWRKYGQKAVKNNKFPRSYYRCTHQGCKVKKQVQRLTRDEGVVVTTYEGIHSHPIEKSTDNFEHILSQMQIYTTSY
CsWRKY33	CsaV3_4G006110	CDS	ATGGAGGATTGGGGTTTGCAAGCAATTGTAAAAGGGTGCAATGGAATACCAATTGGTTCT TCAACAACAGCAGCAACAACAAGGCTTATGGAAGATTCAAATTGGTATTCTTTTTTGAGA TCAGATCAAGAAGAAGATGAATTTTTTTCTTCTTGTGTTTATAATAGTAGTTATAATAAT CCTCAAATTTCAAGTTCTTCAATATTTCATGATGAGTTTGAAGGATTATTTGGAAGAAAT TCATCTAATAATTCAGCAGCTGCCTCCATTTCTCATCTTCTTAGAGATTTTAAGGAACCT GCAGATCAAAAGCTTCATCACAAGAACCAAATTATCCAACCAACTAAACAGAAACAAAGC AAGAAAAGTAGACAAAATAGGGTAGTGAAAGAG…
		Protein	MEDWGLQAIVKGCNGIPIGSSTTAATTRLMEDSNWYSFLRSDQEEDEFFSSCVYNSSYNNPQISSSSIFHDEFEGLFGRNSSNNSAAASISHLLRDFKEPADQKLHHKNQIIQPTKQKQSKKSRQNRVVKEVKADKVCSDSWGWRKYGQKPIKGSPYPRSYYRCSSSKGCSARKQVERSLSDPEVFIVTYTAEHNHAEPTRRNALAGTTRKKFPALENPNLDMILSPNNSTSVASIEEDQHPMEGVTDGEVLIDMPFEFFTGLEDLLFG
CsWRKY34	CsaV3_4G006120	CDS	ATGGAGGATTGGGGTTTGCAAGCAATTGTAAAAGGGTGCAATGGAATACCAATTGGTTCT TCAACAACAGCAGCAACAACAAGGCTTATGGAAGATTCAAATTGGTATTCTTTTTTGAGA TCAGATCAAGAAGAAGATGAATTTTTTTCTTCTTGTGTTTATAATAGTAGTTATAATAAT CCTCAAATTTCAAGTTCTTCAATATTTCATGATGAGTTTGAAGGATTATTTGGAAGAAAT TCATCTAATAATTCAGCAGCTGCCTCCATTTCTCATCTTCTTAGAGATTTTAAGGAACCT GCAGATCAAAAGCTTCATCACAAGAACCAAATTATCCAACCAACTAAACAGAAACAAAGC AAGAAAAGTAGACAAAATAGGGTAGTGAAAGAG…
		Protein	MGDDNINQMGSTSSSSMMNNCEIIDWDGLFSSSCLSNNLEMVEKGICGSDQDDNNYYPMGDNNNNVVIGGVKEGDIIIGGGHNNNNNNNNCKYKGKMVMGKRSTIASPRIAFQTKSVEDVLDDGYRWRKYGQKAVKHSNHPRSYYRCTHHTCNVKKQIQRHSKDPTIVVTTYEGIHNHPSEKLMETLTPLLKQLQFLSGI
CsWRKY35	CsaV3_4G006480	CDS	ATGGAAAGCGGGTGGAGCTGGGATCAAAAGTCACTCATTGGTGAGCTAATTCAGGGGATG GAGCTTACCAAGCAATTGAGAGCAGAGTTGGGTTCAGCATCTGGAGAAGAAAGCAAAGGA TCATTAGTACAAGGGATTTTATCTTCATATGAGAAAGCTCTTTTGATACTGAAATGGAAC GGACCAATGAATCAGCTTCAGATGGTTGAAGCGACCCCTGGTTTGCCAAGCTCTCCAATT TCGGTTAATGGAAGTCCTTCTAGTGATGACTCTGGTAGAGTTCTCAAGGACCCTCAGGAC TCCAGAAAAGAATCAAAGAAGAGAAAGACACAGCCCAGATGGACAGAACAAGTGAAAGTG AACTCTGAGACGGGATTCGAAGGACCCCATGAG…
		Protein	MESGWSWDQKSLIGELIQGMELTKQLRAELGSASGEESKGSLVQGILSSYEKALLILKWNGPMNQLQMVEATPGLPSSPISVNGSPSSDDSGRVLKDPQDSRKESKKRKTQPRWTEQVKVNSETGFEGPHEDGYSWRKYGQKDILGATYPRSYYRCTFRNTQNCWAVKQVQRSDEDPSVFEITYRGKHTCSQGNYLAQTCHSPDKQEQKETDGDHHELQPLQENLFGNQTIQNIEKLENKASTFCFGSSSTSVGCKDIVNAGFSSLAIDTHSALGTFPQSFTSPTSPDKNYFTPSPCQRSNVGGTHSVQNLDPDVHEIFSANTSATNSPILDWDFPFDSDHINPNFPFNSQGFFY
CsWRKY36	CsaV3_4G025110	CDS	ATGGATTCTCTAGCAGCCATTCCCTGGTCAGATACTCACACCACTGTGTCCGATGACCAC CTTTTCACCCTCACTAACCTTCTCCACGACGACGAGAACCACGCCTCCTCTCCACTCTTC CTCCTCCCCCAAGATGCTGACGACAATAATCGAGCCATCAGGGTCCCCGTCCCCGGTGGT GCAACCTACTTTGGGCCGACAATTGAGGACATTGAGAATGCACTTTCCATTGGTACTCCT AGATCAAAAGACCTCCAATCCCACACTCAAATTTCTCATACCGGATTTTCAATTGTGGAA AGAGCGAACTTGAATAAGGTTGAGCATAAGTATAGCCTTAGAATCAAGAGCTGTGGAGGG AATATGGTGGCTGATGATGGATATAAGTGGAGG…
		Protein	MDSLAAIPWSDTHTTVSDDHLFTLTNLLHDDENHASSPLFLLPQDADDNNRAIRVPVPGGATYFGPTIEDIENALSIGTPRSKDLQSHTQISHTGFSIVERANLNKVEHKYSLRIKSCGGNMVADDGYKWRKYGQKSIKNSPNPRSYYRCSNPRCSAKKQVERSIEDPDIFIITYEGLHLHFAYPFFLMGQSPQAQSPTKKPKTIDPEQPEAHEKPSFLDPIESSGSQGLLEDMVPWLIRNPSTHHNALSNSSSCLSHRSPPPTPPSPSTSPTFITSCF
CsWRKY37	CsaV3_4G034570	CDS	ATGCTTCTTCTTAACAATAACATGGCTGTCGAGCTCCTCGTCGGATTTGGTGATGCTACA CCTTCTAATCATTTCACCCCCAACATGGAAGAAAATGCTGCTGTTTCTGCTGTTCAAGAA GCCGCTTCTGCTGGGATTCAAAGCGTCCAGAATTTCCTCCGATTGATGTCTCATACAACT AATCACCAACACTCCCAACATGATTCTTCTACTTCCTCTACTCCCAATAATGGATATCAA GCCGTCGCAGATTCCGTCGTTAATAAATTCAAGAAGGTTATTTCTTTGCTTGACCGCAAC AGAACCGGCCATGCTCGTTTCAGAAGGGCTCCGGTTCTTACAACTACTACTACTACTACT ACTCCGCCTCCTCCTCCTCCGCCAAAGGTCAAG…
		Protein	MLLLNNNMAVELLVGFGDATPSNHFTPNMEENAAVSAVQEAASAGIQSVQNFLRLMSHTTNHQHSQHDSSTSSTPNNGYQAVADSVVNKFKKVISLLDRNRTGHARFRRAPVLTTTTTTTTPPPPPPPKVKPQHQDPSSSSPISVPPVQVKKQESVSAFKVYCPTPSSVVRLPPLPHNNPHQPSHPSNTFQAQQNTSSVVLKNGSVDRKDATTTINFAASPPISAANSYISSLTGDTESLQPSLSSGFQFTHMSQVSSAGKPPLSSSSLKRKCNSMEDSAMKCGSSSGRCHCSKKSRKNRIKRVIRVPAVSSKLADIPPDDYSWRKYGQKPIKGSPHPRGYYKCSSLRGCPARKHVERALDDPTMLIVTYENDHNHAHSTETPAPLVLESS
CsWRKY38	CsaV3_4G036610	CDS	ATGATGGATATTTTTTTGGACCTTAATGTGGATCCTAATTCTTCTTATGCTAATTCAACT ATGGATGAAGTAGCTCATCATTCTTCACAGAAAAGAGATCAATTTGATGGAGAAATCTAT GGAGATAAAGAAAAACTCGCACTGAGCTTGTCAAATAAGGGAAGCGAATCGAGCCCGACA TTAGAACAGGAGTTGGATAGAAAAATCCAAGAGAATGGGAAGCTAAGTCAAATGTTGAGA ATAATGTATGAGAAATACATTAATCTTCAGAAACAAGTGATGTATTTGTTAAGCAACCAA AAGCAAAGCACAGAAATGGAAGGTGTTTGTTCAAGGAAGAGAAAGGCAGAAGGAGAGCAA GAAGATTATGAGAATTTAGAAGGAATTTGCAGC…
		Protein	MMDIFLDLNVDPNSSYANSTMDEVAHHSSQKRDQFDGEIYGDKEKLALSLSNKGSESSPTLEQELDRKIQENGKLSQMLRIMYEKYINLQKQVMYLLSNQKQSTEMEGVCSRKRKAEGEQEDYENLEGICSTRDEDFNRWLKRPRLNGNSKVSKVFVQKDASDPSLVVKDGYQWRKYGQKVTRDNPSPRAYFKCSSAPNCPVKKKVQRSLEDPTILVATYEGEHSHASHFQTELSLRSINGGKGSAVPVLATIKPSCATVTLDLIHEDGLFKSPKDYASSESAEAAVWQEFLVQQMASSLKKDPEFAGIVAGAISGKVLGNQTNRE
CsWRKY39	CsaV3_5G001010	CDS	ATGGCTGCCGGAAACGACGATTGGGATCTTTCCGCCGTCGTCCGGAGTTGCAATTCAGCT GGTTCCGCTACTGACCCAACATCCGCCGCGGCGGAAGAATCTGCGTTGTCTTGTCTAGCT TCTTTAACGTTCGACGACGATCCAAACGACGTCGCATTCTCCTTTTCCGATATCTTTCAA CCAAAACAGCCAAACGGCTTCCATGAGTTACACCAAGCCTTCATCTCTTTTCTCCCTAAC CCCTCCACCACCGCCACCACCGTCACAACCGTACCTGCTGCTGAGCCCGAAATCCCTTAC TTAACAACCCCCCCGACGAATCGCCATTTCCGTCAGGTAATGAAACCCATTCGGCCAAAC CCACACCCACATCCTGTGGCGCTGCACCACCAC…
		Protein	MAAGNDDWDLSAVVRSCNSAGSATDPTSAAAEESALSCLASLTFDDDPNDVAFSFSDIFQPKQPNGFHELHQAFISFLPNPSTTATTVTTVPAAEPEIPYLTTPPTNRHFRQVMKPIRPNPHPHPVALHHHHRQPPFSPDLPNSPMTHSLIPKSRKRKNQQKRRVCHVTADNLSTDMWAWRKYGQKPIKGSPYPRNYYRCSSSKGCGARKQVERSNDDPETFTITYTGDHSHPRPTHRNSLAGSSRNRSSSSSSSSRHPTMGDSDPPMMTASVLLPSSSSPAASPITPLNDYDSTIGEKDGEMFEDMPIDSDDEDDDDDILIPNLTVRDEIYVGFDGVGRGRSS
CsWRKY40	CsaV3_5G011060	CDS	ATGGAAGAAGCCATTATTTCTTTGATTCTTCGTGGGTGTTCTTTGGCAAGGCAATTGGAA TTCAACGTTTTAAATTTGGGGAGTAATAATATCAATATTTCTGATCAATCCCATTTCATG GCTCGATCATGTGATGAGATTTTGGGTGTTTTTTCCGCCGCCAAGGACCGGCTGGGCAGC CACGAACCACCGCCTCTCACAGGGGTTCAGGGGGAGGTCGGGTTGGAGGAGTGGTTGAAA TCTACTTGCTCTCAAGCTATGGAGTTGTCGCAAATGCAGATGATATCTCCGTCCCCGCCG TCTGCGATTGTGTCGGTTCCGGCGGCTGTGAAGGATTCTGGGAAGCTTATGGCAATGGGT CTTTCTTCTTCTTCCTCCTCCTCGTCGACAAAA…
		Protein	MEEAIISLILRGCSLARQLEFNVLNLGSNNINISDQSHFMARSCDEILGVFSAAKDRLGSHEPPPLTGVQGEVGLEEWLKSTCSQAMELSQMQMISPSPPSAIVSVPAAVKDSGKLMAMGLSSSSSSSSTKARRRKDDTEKRTVRVGAPRIGNTELPPDDGFTWRKYGQKEILGSRFPRFVFRFFYFPLFSFHTFHFLFVLAFEKCLHFGFG
CsWRKY41	CsaV3_5G011080	CDS	ATGGATGCGCCGGAGTTTTCTCACGGCCGTATTTCGCCGGCAGAGCTAAGGAGGAAGATC ACGGCGAAGCTTCTCCCTGGCCAAGACTCAGCAGCTCACCTTCGGATTCTTCTCCAGTCA GCGACCGCGACGGAGCAGGACAAGCGAGCTCTTGCTACCAAGATCTTGACTTCCATCACC GAAGCGATCTCCATTCTGGAGTCCGCTGGCGAGGAGTTGAGCTGTCCTGATCATTCCCTT TGCTCCGATCTAGATTCCGGCGAATCACGGCGGAGCAGGGCGGTTAAGGATAATCCATCA CGTGCCAACAAAAGAAGAAGATCGATGAACTCGAGATCGGTTAGGACGTCGAGGACGACG GAAGATAACTATGGTTGGAGGAAGTACGGCCAA…
		Protein	MDAPEFSHGRISPAELRRKITAKLLPGQDSAAHLRILLQSATATEQDKRALATKILTSITEAISILESAGEELSCPDHSLCSDLDSGESRRSRAVKDNPSRANKRRRSMNSRSVRTSRTTEDNYGWRKYGQKAIHNTTYPRSYYRCTHKFDQGCQATKQVQRMEGDDSEIMYNITYISDHTCRRPASPIDASAITTLSDSSNLISFSSIDCNGPFTEGTGYSLISWRPSDDDVVKIGETATTSGSTDDHEIDLWSDLKDFLELPNNGYDNDNEESILFLNRR
CsWRKY42	CsaV3_5G033090	CDS	ATGGGTGAGGATGATGAACAGCCGCCGCCGCCGCCGCTGCCCTCGAAATCTAAGTCTTTT CCGTTGAGACCCACTATTAATCTGCCACCACGGACTTCTATGGAGTCCCTCTTCAGCAGT GGCCCGGGTTTGGGATTTGGGTTCAGCCCAGGTCCGATGACTCTTGTCTCCAGCTTCTTC TCTGATTCCGACGACTGCAAGTCTTTTTCTCAGCTCCTCGCCGGAGCTATGGCATCTCCG GTGACTGCCGTTCCTTCGTCGTCGTCTGAGTTTAAGGCTTCTCCCGGTTTGCTCGATTCT CCGGGGCTTCAAGGACCTTTTGGAATGACACATCAGCAGGCTTTGGCTCAGGTTACTATG CACGCTGTAGAAGCCTATTCTCTTAATCAAATG…
		Protein	MGEDDEQPPPPPLPSKSKSFPLRPTINLPPRTSMESLFSSGPGLGFGFSPGPMTLVSSFFSDSDDCKSFSQLLAGAMASPVTAVPSSSSEFKASPGLLDSPGLQGPFGMTHQQALAQVTMHAVEAYSLNQMQASSFSSSVAPSASSLQLLTSLPGEKTNDQLMQLPFQNSTVASKEISENSQSEQRLQLSSCNVDRPADDGYNWRKYGQKQVKGSEFPRSYYKCTHPNCPVKKKVERSLEGQVTEIIYKGEHNHKRPQPNKRAKDVGNSNGYSIIHGNLELSSQVQSGYLNKLDEETSISSIRKKDQELSRVTNDQFLGNSDGEGGSETETGVNRKDEDEPAAKRRQQVKLIYWTMVTGGVSTGRKLLRETLTQGAIINAQLQDAMFVNM
CsWRKY43	CsaV3_5G038330	CDS	ATGGCTAAGAAGGACGATTCTGCAACAAGACCTCCACTTCAACGCCCCACTATTACTCTC CCGCCTCGTCCTTCTATGGAGGCTTTTTTCACCGGCGGTCCTACTGGGGTTAGCCCTGGT CCTATGACTCTTCTTTCAAGTTACTTCGCCGACGGTGCCGTTGACTCTCCTTCCTTCTCC CAGCTTCTCGCTGGAGCTATGGCTTCTCCGATGGCTATGGGGTTTTTCGGAACTGGGTCT ACTCCCAATTATTACGCCAAGGATGGACCCGCCTCGGAATTGGAATTTGGGATGAAACAA TCGAAGCCGGTGAATTTAGTGGTAGCTCGTTCTCCTCTGTTCTCGGTTCCTCCGGGGCTT AGTCCTTCTGGGTTGCTTAATTCGCCGGGGTTT…
		Protein	MAKKDDSATRPPLQRPTITLPPRPSMEAFFTGGPTGVSPGPMTLLSSYFADGAVDSPSFSQLLAGAMASPMAMGFFGTGSTPNYYAKDGPASELEFGMKQSKPVNLVVARSPLFSVPPGLSPSGLLNSPGFYPPQSPFGMSHQQALAQVTAQAALANSHMHMQQAEYQHSSVPAPTEPLVRDPSFSLDDASQLAIIPSTSDTKSLIAESTEVSHSDRKYQPPPPPHGSDKPADDGYNWRKYGQKLVKGSEFPRSYYKCTHLNCPVKKKIERSPDGQITEIIYKGQHNHEPPPANKRARDNIEPAGCTNSLIKPECGLQNQAGILNKSSENVQLGSSDSEGRADTEITDDRDEDEPNPKRQNIDAGTSGVALSHKTLTEPKIIVQTRSEVDLLDDGYRWR…
CsWRKY44	CsaV3_6G013820	CDS	ATGTCAAATGAAGGTCATGACCATGAGAAGGAAGAGGATCATCCTTATTACCCACAATTT GATCCTTTCACTCACAACTTTCATCATCAAAAACCCTTTGAAGTTCCTCCTCCTTTGACA AACCCTTATTATGAAGCTTTTGATATTGCTCCTTCTAGTGTGGGGTTTTATTCTGATTTC TCACATGCCTCATCTCAATATGACTACCACAACATCTTCTCTACTCCCATTGAGATGTCA TGCTCGTCGTCCGAGGTTATTTCTTCGGTCGACGATGCTTTGAAGAAGTCATCAAGTCTC GGTCGAGATCTGTCGTCAGTGGTGACTGGTGAGCACCCATCAACACCGAATTGTTCCTCT ACTACGTGTTCGTCCGATGAGGTTGTCGCGGGT…
		Protein	MSNEGHDHEKEEDHPYYPQFDPFTHNFHHQKPFEVPPPLTNPYYEAFDIAPSSVGFYSDFSHASSQYDYHNIFSTPIEMSCSSSEVISSVDDALKKSSSLGRDLSSVVTGEHPSTPNCSSTTCSSDEVVAGGGDSSKSGEVKGFDDKKGENSKKVDEGKKKEKREKGPRFAFLTKTEIDNLEDGYRWRKYGQKAVKNSPFPRSYYKCTSQNCSVKKRVERSSEDPSFVITTYEGKHNHYCPITLRGHNPTGVLPPSVTPPLFPPSPNFFSAESFCENLHQQYQYGGLFQDFINNPSFNNSNQHPSN
CsWRKY45	CsaV3_6G018960	CDS	ATGGAATTTTTTTTCTCTGCTACATTAGACGATCGTAGTGGCAACGGCCGCCGGACACAG CCGGACCTTGCGGTGGTGGCCATGGGTAATCCGCCGTTGTCTCCACCACTTTTCTCTCCT TCTTCCTTCTTCACTATTCCTCCTGGTATCAGCCCCACCCAATTACTTGATTCCCCTCTT CTTCTCAACTCTTCTCGTATTCTGCTATCGCCGTCCACCGGAGATTTGAGAAAATCAGCA AGTAACTGTTCCGGCCACCACCAACAGAATGTCAAACAAGAACACAACAACATTACTAAA TTCTCATTTCCTCCTAATCACACCACAAAATCATCATCATCATCATCAATCTTTCAATCC TCTTCAACATCTGAGGTGCAAACTCAGGCATGG…
		CDS	MEFFFSATLDDRSGNGRRTQPDLAVVAMGNPPLSPPLFSPSSFFTIPPGISPTQLLDSPLLLNSSRILLSPSTGDLRKSASNCSGHHQQNVKQEHNNITKFSFPPNHTTKSSSSSSIFQSSSTSEVQTQAWGLEWENDDRGDGWGMRNRSGSEDGFNWRKYGQKVVKGSENPRSYYKCTFPNCPVRKQVERSLNNNGQITEIVYKSKHNHPKPDFTRRSSSSFSSSSSSSSFEPAQLKSIPSHSVTTPENSSITIGDDHSDQAHPRRWKSESSEKEEMIRGGGGVKTMREERIVVQTISNVDKLDDGYWWRKYGQKVVKGNPNPRSYYKCTYPGCGVRKHIERASHDFRAVVTTYEGKHNHDIPTARAGKPILSNQQGRNNEVVSSSIGGDPRSSSKIC…
CsWRKY46	CsaV3_6G028510	Protein	ATGGAGGAAGAGAAGATCAAGGAAGAAGTGTTGAGAAACAATAGAGATCAGAATTCGATG GGAAATCCTGGATTGTTATTCTCCGATGCGATTATTCCCAATAATCATACTACTAATTTG TTCGATTTTCCATTAATCGACACCATTGATTCTTCTTTCAAGCCGTCCACTTTCTTGGAT TTATTGAAAGCAAAAAAGAAAAACCAAAAGAAAGGAAGAGAACCAAGATTTGCGTTCATG ACAAAAAGCGAAGTGGATCATTTAGACGACGGTTACAGATGGCGAAAATACGGTCAAAAA GCCGTTAAAAACAGCCCTTACCCAAGAAGTTATTACCGTTGCACCACCGCCGGCTGCGGC GTCAAAAAACGAGTCGAACGATCCTCCGACGAC…
		CDS	MEEEKIKEEVLRNNRDQNSMGNPGLLFSDAIIPNNHTTNLFDFPLIDTIDSSFKPSTFLDLLKAKKKNQKKGREPRFAFMTKSEVDHLDDGYRWRKYGQKAVKNSPYPRSYYRCTTAGCGVKKRVERSSDDPSIVVTTYEGQHTHQSPIMPRGALSSTAFTPSPQQQPPLVFSQPQQLYRNQFTYAPAPPADVVTCGGGFGHSGGPFWKVEFGRGDSISASKSAAQNNIPGPNSTVATLVTKFQNLGLSLRDMVALSGGHTLGKARCTSFSSRLQTNGGSPNEGANQEFIESLKQLCSAPGSSSTLAQLDIVTPATFDNQYYINLLSGEGLLQSDHVLVTGDYQTREIVETYAVDPVAFFEDFKQSMVKMGSLKPPAGTQTVIRTNCRTTNSLEALLIL…
CsWRKY47	CsaV3_6G032100	CDS	ATGTTTGATGGGTGGCTGAATGAAAACTCTTCGTCTCTGACTGACTCGGTGATGTACCCA GTTTATCAAGAGGGGGAGGTTGATGAGTTTGTTGGGAACACCATTCAGCAAGGAGAGCCT AGCAGCAGAGACTATGGGAGAGAGAGGGAAATTAGAGAAAGATTTGCATTCAAGACAAAA TCAGAAGTTGAGATTTTGGATGATGGTTTCAAGTGGAGGAAATATGGGAAGAAGATGGTG AAGAACAGCCCAAATCCAAGGAACTACTACAAATGCTCAGTCGAAGGCTGCCCAGTGAAG AAGAGAGTCGAAAGAGATCGAGAGGATCCAAAATACGTGATAACGACATCAAATGGGTGA
		Protein	MFDGWLNENSSSLTDSVMYPVYQEGEVDEFVGNTIQQGEPSSRDYGREREIRERFAFKTKSEVEILDDGFKWRKYGKKMVKNSPNPRNYYKCSVEGCPVKKRVERDREDPKYVITTSNG
CsWRKY48	CsaV3_6G032480	CDS	ATGGCCGATTCTCCTCCTCCTCCTCCTCCTCCTCATCCTCTTTTCTCCACTGCCGATTCC TCCTCTACTTCCCCCTCCGACGCTCTTTTCTTCTTCCCTCCCGATTCCGATTCCACCATC CTCACCGAATTCGGTTGGAATTTCCACTCTCTTCAACCTCAACCTTCTCGATTCCCTCAC TCTCACCGGATCCACTCCGATTTCCCTCCAACCTCCACTACCACTACTACTACTACTACT ACAACTACTACTCCACTCATCGAAGACTCCGCTGGATTATCAGACGCTCCTCTTCCTCTC CCTTCTAATCCTTCTCTCTCTTCCAGTTCCAGCGGTGAGCCCCTGGACAAACCGCCTGAG ATCATTACTCCGCGGAAGGTGAAAAAGAAGGGG…
		CDS	MADSPPPPPPPHPLFSTADSSSTSPSDALFFFPPDSDSTILTEFGWNFHSLQPQPSRFPHSHRIHSDFPPTSTTTTTTTTTTTTPLIEDSAGLSDAPLPLPSNPSLSSSSSGEPLDKPPEIITPRKVKKKGQKRIRQPRFAFMTKSEVDHLEDGYRWRKYGQKAVKNSPFPRSYYRCTNSKCTVKKRVERSCEDSSVVITTYEGQHCHHTVGFPRGGLTIAHETSFGSQFSPQIPHFFYPDPPPPPTTTNNHNPPTPPIDQPLHHFPSTPSSTEQQEPPNSNLQQLPSNEGLLGAIVPHAMMRRTT
CsWRKY49	CsaV3_6G042200	Protein	ATGGGGTCATCGGCGTCGGAAGAAGAGATGATGGTGAGACTATTAAAAGGAGGAGATCAA GTGGCGGCCGCCGTGAACGCCGCCGCAATAACCACCAATTTGATTTGTTTGCCTGAAAAC AACAACAAGAACAATATTATTAGTGTTGTTCAACAATCCTTAAAACCCCTTTTCTTCACT ACTACTCACCACCACCACCAACAACAAGAACAACAATCCCTTTTCCCTTTTTGCTTTCCC TCAACCACCACTACCTCCCATCTCCTCCCATCCTCTCCTTCATCTCTCTGGGATGAGAGG GGGGTGAGCTTTATGAGAGGGAGAAATGCGATTGGAAATTATGGCGGCGAGGATGATCAC AACAACGAAAATGACGGGAAGCCTCGGTTGAGG…
		CDS	MGSSASEEEMMVRLLKGGDQVAAAVNAAAITTNLICLPENNNKNNIISVVQQSLKPLFFTTTHHHHQQQEQQSLFPFCFPSTTTTSHLLPSSPSSLWDERGVSFMRGRNAIGNYGGEDDHNNENDGKPRLRVSTMKMKRIKGRKKVREPRFSFKTMTDVDVLDDGYKWRKYGQKVVKNTLHPRSYYRCTEENCKVKKRVERLADDPRMVITTYEGRHAHSPSDHNLEDSFMGHLPSSHLTNFFC
CsWRKY50	CsaV3_6G042280	CDS	ATGAACTCCCTTCAAAACCCTAACTTCTTCTTTGACCACCATCAACAATTCGATCAAGAT CACTCATCTTCTTCAATCATGGATTTCCTTAATTTCTCGGGTTACCCGCTTCCCGATTTC GGCCTTGAAGCCGAGACCACCACGTTTTCGTTGTCCGAAGCGGAAACTGGCGACGGGAGT GGATCCATGAAAGCAACATCCATAGACAATAATACCATAGATGATGGGTGGTTTGAGGGT AAGGGTGTGAAGAGAAAAAAACCTAGAGAAAATGGACGCACTAATAGAGTTGCATTTATA ACAAAGTCGGAATTGGAAATCTTGGATGATGGCTTCAAATGGAGAAAGTACGGCAAAAAA TCTGTCAAGAATAGCCCTCATCCGAGGAATTAC…
		Protein	MNSLQNPNFFFDHHQQFDQDHSSSSIMDFLNFSGYPLPDFGLEAETTTFSLSEAETGDGSGSMKATSIDNNTIDDGWFEGKGVKRKKPRENGRTNRVAFITKSELEILDDGFKWRKYGKKSVKNSPHPRNYYKCSSGECGVKKRVERDRDDSSYVITTYEGVHNHESPFLMYCNGSKLFHPHPICPNSSSPPYSSTTTL
CsWRKY51	CsaV3_6G043450	CDS	ATGGCCGTGGACCTCATCTCCCACCTTTCCCCACTCCCCACTATGGAACCCAACGCCGTC CAAGAAGCCACTTCCGGCCTCGAAAGCGTCCACAAACTCATCCGATTACTCTCCATTCCC AATCCCCATTCCTTACCTTCCTCCACTCAATCCCCAATCGATTTCCCTACCGACTGCCGT GCCGCCGCCGACGCTGCCGTCTCCAAGTTTAAAAAGGTCATTTCCCTCCTCGGCCGTAGT CGTCTCGGCCACGCTCGCTTCCGCAGAGCTCCTCTGCCTCAACAACCTCATTACGTTACT CCCATCCAGCAGATCCCACCCCATCCCCATCTTAATAACAACAACAACATCAACGACGAA TCTCTTAATTTCTCCGCTCATAATTCCTTCATT…
		Protein	MAVDLISHLSPLPTMEPNAVQEATSGLESVHKLIRLLSIPNPHSLPSSTQSPIDFPTDCRAAADAAVSKFKKVISLLGRSRLGHARFRRAPLPQQPHYVTPIQQIPPHPHLNNNNNINDESLNFSAHNSFISSLTGDADTKHPSSSSSPFLISNLSQVSSAGKPPLSSSSLKRKCSSENLRSGKCAAASSSSRCHCSKKRKLRVKRVVRVPAISLKMADIPPDDYSWRKYGQKPIKGSPHPRGYYKCSSVRGCPARKHVERAVDDPAMLVVTYEGEHNHTLSLPETSTLILESS
CsWRKY52	CsaV3_6G048830	CDS	ATGGACAAAGGATGGGGTCTAACCCTTCGTGATTCTGAGCATCAGTCAATTGGGTTCTTC TCAAACAAGCCACCACCACCCCCTCCCCCACCCACTCTCAATTCCTTTCAAAGAATGTTT CAAGGTTTAGAATTCTCCGGAAAACTTGGCCACACCGACTCCACTCCCGACGATAATAAT CGTTTGGCCGTTGAGGTTGATTTTTTCTCCGCTAAGAAAAGAGTGGTTGATGATCTTGAG GCTGATCAAGACTCCAAACCTACTTCTACTACTTCTATCATTAAAGACGATAAAGCTTTG ACCCCTCCGCCTCCCCCCACAACTTCCTTCAATCTCGTTAACACTGGGTTGCATCTGTTA ACTGCCAACACCGGAAGCGATCAATCAACCGTG…
		Protein	MDKGWGLTLRDSEHQSIGFFSNKPPPPPPPPTLNSFQRMFQGLEFSGKLGHTDSTPDDNNRLAVEVDFFSAKKRVVDDLEADQDSKPTSTTSIIKDDKALTPPPPPTTSFNLVNTGLHLLTANTGSDQSTVDDGISSDGEDKRAKNELAQLQVELQRMNAENHKLRDMLSHVSNNYSSLHMHLLSLMQQKQQQQNHPSEPAHQREIGGEKKSTEIKHEVGKVMVPRQFMDLGPSGNSNIGESEELLCNSSSDERTRSGSPLNINNNNNNTETASKKRDHAEIMPPNSDHENSKRSIPREDSPESESQGWGPNHKTPRFNNSSNSKPLDQSTEATMRKARVSVRARSEAPMISDGCQWRKYGQKMAKGNPCPRAYYRCTMAVGCPVRKQVQRCAEDRTIL…
CsWRKY53	CsaV3_6G051490	CDS	ATGTCGGATGAAATGTTTAAAGATTTATTTTATAGTGGGATGGATGAGTATGAGTCTATA GTGAGAGCTTTTGGAATAACATCGGATTATTCGAATATCAATAATGAAATTTCGGGGACG ACTGCGATGAATTCTTCTTGTTCGTTGTCATCTTCGGATGCTGGAGGAGGCGAGGAGGAT GATTCTGTGAAAGAGAAGGAGAAACAGATCAGTAAAGATGTTGTGGAAGATAACGGAGGG GAGAGTTCCAAGGCAGCTGGATCGGGTAAATCGAAGAAGAAAGGAGAGAAAAAAGAGAGA GAAGCGAGAGTCGCTTTCATGACCAAGAGCGAGGTTGATCATCTTGAAGATGGATATAGA TGGAGAAAATATGGACAGAAGGCTGTCAAGAAC…
		Protein	MSDEMFKDLFYSGMDEYESIVRAFGITSDYSNINNEISGTTAMNSSCSLSSSDAGGGEEDDSVKEKEKQISKDVVEDNGGESSKAAGSGKSKKKGEKKEREARVAFMTKSEVDHLEDGYRWRKYGQKAVKNSAYPRSYYRCTTQKCGVKKRVERSYEDPSIVITTYEGQHNHLIPATLRGNLSAASGTFSPSMLTPMPVVGGVGFLPAELLSNAGNNQAVGGGATVYSHNNFDYTYNGRQPEYGLLQDIFPAPSSFFNRQP
CsWRKY54	CsaV3_6G052610	CDS	ATGTTGTTGTTGTTTGAGATGGAGAATTATGAAGAAGTAGGTGATTTGACTGATATTGTA AGAGGAAGATCATCAACAACAACAACAAGAAGCTCTACTACTACTACTACTACTACTACT TCTTCTTCTTCTAATTGCAAGACTGAAATATTAGCTGATCATCATCTTCAAGATTCCACC TCTTTCTATTATTCTTCTTCATCACAACTGCTGCAACTACAAGATCATCAACATCATCAG TACAATTTTGGAGATCCATTTTGCAGTGTTGTTGCTCCTTCAGTACTTGATCATCATCTT CATCAACATCATCATCAGCTGCCTGTGGATAATAGTACTAATATTAATGCTTTTTTCAAT GGAATTTCTGCTTCTTCTACTACTACTACTGCT…
		Protein	MLLLFEMENYEEVGDLTDIVRGRSSTTTTRSSTTTTTTTTSSSSNCKTEILADHHLQDSTSFYYSSSSQLLQLQDHQHHQYNFGDPFCSVVAPSVLDHHLHQHHHQLPVDNSTNINAFFNGISASSTTTTAAAAHQDHEDHHEVMKSSPCNSNLFSRMLQISPSPNKFQTISSLTNNSPPPSNFLISNHSPTTTTTPLHPDHHLHHFLHHHDHNNNNNNNTSSALHISSPRNPPGIKRRKSQARKVVCVPAPVAASSRPNGEVIPSDLWAWRKYGQKPIKGSPYPRGYYRCSSSKGCSARKQVERSRTDPNMLVITYTSEHNHPWPTQRNALAGSSRSSQQSSKNNTSTITTTSTTTQPNSSKLVHHKNKQEVQEEEEEQDHENNNDGTTMTLLSSTAA…
CsWRKY55	CsaV3_7G002670	CDS	ATGGTTTCTACAGGGGACGGGGACCAGTTAGAGAATGAAGTTGATTCCGATCAATTGGAT CATGAAAACAGTTCAGATAGTCAACCGCAAGCGTCTCAGGACGATCCTGGTGGAACTAAT GCATCGAAATCAGATCACAAATGCACAGGGGCTTCCAGTAATACACTTGAAGAAGCTGTC AAGCAGCCTGAGGTTACAATAGCACTAGTGGATCGAGGAGAAATCTCTAGTATAGTGACT GAGAAAGTGACCCATAAGCCAATTACTGCAGAACAGAATCCCCTATCTGTTTTGAAAGTA TGTATTACCTCCAGTATACGAGAGAAAGTATCAGAGGATGGATTTAACTGGCGGAAATAT GGTCAGAAACTGGTTAAGGGCAATGTCTTTGTT…
		Protein	MVSTGDGDQLENEVDSDQLDHENSSDSQPQASQDDPGGTNASKSDHKCTGASSNTLEEAVKQPEVTIALVDRGEISSIVTEKVTHKPITAEQNPLSVLKVCITSSIREKVSEDGFNWRKYGQKLVKGNVFVRSYYRCTHPTCMVKKQLERTHDGKITDTVYFGQHDHPKPQPHIPVPVGVVTMVEEKLGEHASGNSQDKTSIALSQTPQQTELADMRQPPSVIASDNVKDEVSKRSRTNDEVDSDDTPDLKREKKRCNIDVTTVADKSTVESRVVVQTPSEVDIVNDGYRWRKYGQKFVKGNPNPRSYYRCSSPGCPVKKHVERASHDPKIVLTTYEGQHDHVVPPIRTVTLNSVGSTTAQSDETKPKPVSTVVHASKDPRSDSSSEGKLIEENGKLNA…
CsWRKY56	CsaV3_7G003470	CDS	ATGGATTCCCCTTCTCCTCCTCCCCTCCAGTTTCCGGTTAACCTCAATTCCACCCTCCCC CATCCCCGCAATTCTCCTCCTCCCCCTCCTCCTCCTCCTCCTCCCCCTCCTCCCCCTCCT CCTCCTCCGCCTGCTGCCCACCGCCCCTTCTTCGACGAAATGAACTTCTTCCCCTCCGAT GATAAATCCCGAGTCCTCTCTGCTTCTCACTCCAATCTTACTCCCACCAAACTCCCCTTC AATGTTAATACCGGGTTGAATCTCTTGACGACCAACTCCTGTAGCGATCAATCCATGGTG GATGATGGGGTTTCACCAAACCCAGAAGAAAAAAGAGTAAAAAACGAGAGAGCAGTCCTT CAAGCTGAATTGGAGAGGATTAATTCAGAGAAT…
		Protein	MDSPSPPPLQFPVNLNSTLPHPRNSPPPPPPPPPPPPPPPPPPPAAHRPFFDEMNFFPSDDKSRVLSASHSNLTPTKLPFNVNTGLNLLTTNSCSDQSMVDDGVSPNPEEKRVKNERAVLQAELERINSENLRLKDMLNQVTSNYQTLQMQFNTLIQTQKTEDVGDPIEENPDGSGGGGNNNNNNNTNISNKLVPRQFMDLGLATNTENDEASMSSSEGRSGERSRSPGNTGEVASSKRQSPDQSSNWGSNNNNNNNKVPKFSSSSGKEVDQTEATMRKARVSVRARSEAPMITDGCQWRKYGQKMAKGNPCPRAYYRCTMALGCPVRKQVQRCAEDKTILITTYEGNHNHPLPPAAMAMASTTSSAARMLLSGSMSSADGLMNSNFLARTLLPCSSSM…
CsWRKY57	CsaV3_7G005750	CDS	ATGGACCGCCGTGTTCGTACAAACCCATTCCTCTCCGAACAGGAAGATCCCGAAGCCACC TCCGACGACGGCTTACCCGAATCACCCTCCGACTGCAATGACTCAAAACCCACCGCTGCT CCACCTCCTAAGAAGAGTAGAAGGGGAGTGCAGAAGAGAGTGGTGTCCGTACCGATCACT GACGTGGAAGGATCTAAAAGCAAAGGGGAGGCATATCCACCGTCCGATTCATGGGCATGG AGGAAATACGGCCAAAAGCCAATCAAAGGTTCTCCTTATCCCAGGGGATATTATCGATGT AGTAGTTCCAAGGGATGCCCAGCAAGAAAGCAAGTAGAGAGAAGCCGTGTGGATCCCACC AAGCTCGTTATTACCTACGCCTTCGACCACAAC…
		Protein	MDRRVRTNPFLSEQEDPEATSDDGLPESPSDCNDSKPTAAPPPKKSRRGVQKRVVSVPITDVEGSKSKGEAYPPSDSWAWRKYGQKPIKGSPYPRGYYRCSSSKGCPARKQVERSRVDPTKLVITYAFDHNHQLPVTKSHHHHHHNSSPSSAVIAAVSAATDFPSPGSTTTSSSTSSGDNTNAAPSSPAAKFEEAAAVFASQPELELGGDSLMIKPCIGDFGWLGEVAYDRILEGPICGGGDIFDDADVMVLSTRGDDEEESLFADLGELPEGSVVFGRRRTVQPNGPNRTCGTVLNC
CsWRKY58	CsaV3_7G022650	CDS	ATGTCAAATGATGAAGGGAAAAATGTGTACCAGCAGTATGATCCATTTCAATACAACCAA TTGGATATGAACCGTTCAATCTTCCATCAACAAGCTGCAGCGGCGTTGGATCCTGGCTTG ATGAGCTTCACTAATTTCTTCGATACCAGCTCTTTGGAATATAATAGCCTGTCGAAGGCG TTCGATGTGTCGTGCTGTTCATCTCAAGTCATTTCTGCAGTGGACGACGTGTCGAAAAAG AAGGCTTCAACGACAACCCCAAATTCTTCAGTGTCATCTTCGTCTAATGAAGCTGCAGTT GAAGAAGATTCAGTGAAGAGCAACAAATTAGAAGACATAAAAGGGCGGTGCGAGAATAAA GATGAAGAAAAGTCTAAGAAACAGAACAGCAAT…
		Protein	MSNDEGKNVYQQYDPFQYNQLDMNRSIFHQQAAAALDPGLMSFTNFFDTSSLEYNSLSKAFDVSCCSSQVISAVDDVSKKKASTTTPNSSVSSSSNEAAVEEDSVKSNKLEDIKGRCENKDEEKSKKQNSNLSKKKEKRPREPRFAFLTKSEIDHLEDGYRWRKYGQKAVKNSPYPRSYYRCTSQKCVVKKRVERSYQDPSVVITTYEGQHNHHCPATLRGHSAGIMSSPFYASASASVTAASSGPTLPQELFSHLLPTNNCQTDPAASMMYQNLSLQQHLQLPDHYGLLQDLFTQK
CsWRKY59	CsaV3_7G025370	CDS	ATGGAGTTTCTCTCTCTAATTCAAGAGCTTAATCAAGGCAAACAACTCGCTAACCAACTC CGTACCCATCTCCATCCTTCCTCTTCCTCCCATGGCATTCTCTTAATCGATAAGATTCTT CGTTCTTACGAAAACGCACTTTTGGCTCTCTCCGGCGGTGCTGCTGCTTCCGTCAATTCC GCCATTGCTCCGGTCAATGCGGCTGTCCAAGATGGAGATGTGTCCAAAAAGAGAAAGGTA ATGGCGAAATGGAGTGAACAGGTTAAGGTTTCCTCTGCCTCTGCTGTTGAAGGTCCTGGT TGTGATGGATTTAGTTGGAGAAAGTATGGTCAGAAGGATATTCTTGGATCCAAATTTCCC AGAAGCTATTTTAGATGCTCACATCGCTTTACA…
		Protein	MEFLSLIQELNQGKQLANQLRTHLHPSSSSHGILLIDKILRSYENALLALSGGAAASVNSAIAPVNAAVQDGDVSKKRKVMAKWSEQVKVSSASAVEGPGCDGFSWRKYGQKDILGSKFPRSYFRCSHRFTQGCLATKQVQKSDNDPTIYEVTYKGRHTCNKALHSTNTPQEHQNTFLQHPIPPKQEDKPLQQLHDPLCFMFSSDPIRVKSEDLEYANGGLFQPLRTPSPMFGSEVQDDLSPFRESECSPTFESNDMFGLWCDFETEFVSIPSSMTNISIGDLEECFSFDNLEMFC
CsWRKY60	CsaV3_7G027490	CDS	ATGCAAGGGTCAGGAAAAAGAAGAAGAATGGACCACCTCCAGGGCAGGAATTTGCAGATG GGTCCTCTTTGTTTGGGGAACCCATCTTTGGAATTGAACACAAATGCCAAAACTTGTTCA ATCCAACAAATACAATCTCAATCTGCTGCTCTTTATCATCATCATCATCATCACTTGCTT CAGAACAGGGTGGTCTTGAATAATAATCCTAATCCTCCGCAGCCTGAAGTAGTGTATCTT AGGAGCAGTAATGGTGTTAACTTGAATTTTGATAGCTCTAGCTGCACACAACACACAATG TCATCCACTAGGTCGTTTATTTCTTCATTGAGCATTGATGGGAGTGTGGCTAACTTGGAT GGGAGTGCCTTCCATTTGATTGGGGCGCCCCGG…
		Protein	MQGSGKRRRMDHLQGRNLQMGPLCLGNPSLELNTNAKTCSIQQIQSQSAALYHHHHHHLLQNRVVLNNNPNPPQPEVVYLRSSNGVNLNFDSSSCTQHTMSSTRSFISSLSIDGSVANLDGSAFHLIGAPRSSDQNSYHKRKCNGRGEDGSVKCGSNGRCHCSKKRKHRVKRSIKVPAISNKLADIPPDDYSWRKYGQKPIKGSPHPRGYYKCSSMRGCPARKHVERCLEEPSMLIVTYEGEHNHPRIPSQPANT
CsWRKY61	CsaV3_7G030110	CDS	ATGGAGGAGGTGGTGGCAGCCGATTCGCTACGCTATCCATTTCTCGATGCCAGCGACAGC AAGAGTTGTCTAGGGACGTTCATGGAGCTTCTCGAAGTCGATCAACATTTTTCATCGCAA TTTGATGTGTTTGAAACATCATCACCCTCTTTATCGTCTTCCTTGATTTCAAATCCTGAG AATTTGGAGATTTGGAACCAATGGCCTACCACCCCGAATTATTCGTCCTCGATCTCATCA ACTTCGAGCGAGATCGTTAACGGTGAGCTGACGACGGAGCCGAATCTGGAGGGGGGAGAA CAGAAACAAGATCAGCAACCAACTGTAAAAGCTGACAAGCAGTTAAAAACAAAGAAGAGG AGTCCAAAGAAGAAAGGTGCAGAACCACGATTT…
		Protein	MEEVVAADSLRYPFLDASDSKSCLGTFMELLEVDQHFSSQFDVFETSSPSLSSSLISNPENLEIWNQWPTTPNYSSSISSTSSEIVNGELTTEPNLEGGEQKQDQQPTVKADKQLKTKKRSPKKKGAEPRFAFMTKSEVDHLEDGYRWRKYGQKAVKNSPHPRSYYRCTSVACNVKKRVERCLQDPSIVVTTYEGQHTHPSPIMARSTFFPPPISATLYNDYSIQNSHNSNVMSHSIAWCHH
