# Supplementary material for: Genome-wide analysis of the WRKY gene family in the cucumber genome and transcriptome-wide identification of WRKY transcription factors that respond to biotic and abiotic stresses
Source: BMC Plant Biol. 2020 Sep 25;20:443. doi: 10.1186/s12870-020-02625-8 (PMC7517658; doi:10.1186/s12870-020-02625-8)
Supplement: Supplementary file 6 — Additional file 6: Table S4. Analysis of conserved motifs in cucumber WRKY proteins. [file 12870_2020_2625_MOESM6_ESM.xlsx]

## Sheet: Sheet1
Additional file 6: Table S4 Analysis of conserved motifs in cucumber WRKY proteins.
Motif	Width	E value	Best possible match
1	28	1.3e-1086
2	29	1.1e-858
3	29	2.5e-339
4	21	8.4e-166
5	24	2.3e-98
6	11	1.6e-60
7	15	1.7e-56
8	29	5.4e-31
9	22	3e-31
10	29	7.1e-29
Numbers correspond to the motifs in Figure 4
