# Supplementary material for: Genome-wide analysis of the WRKY gene family in the cucumber genome and transcriptome-wide identification of WRKY transcription factors that respond to biotic and abiotic stresses
Source: BMC Plant Biol. 2020 Sep 25;20:443. doi: 10.1186/s12870-020-02625-8 (PMC7517658; doi:10.1186/s12870-020-02625-8)
Supplement: Supplementary file 7 — Additional file 7: Table S5. Segmentally duplicated CsWRKY gene pairs. [file 12870_2020_2625_MOESM7_ESM.xlsx]

## Sheet: Sheet1
Additional file 7: Table S5 Segmentally duplicated CsWRKY gene pairs.
Gene Name	Gene ID	Gene Name	Gene ID	Duplication Type
CsWRKY1	CsaV3_1G002180.1	CsWRKY3	CsaV3_1G007870.1	Segmental duplication
CsWRKY6	CsaV3_1G033110.1	CsWRKY57	CsaV3_7G005750.1	Segmental duplication
CsWRKY10	CsaV3_2G017720.1	CsWRKY50	CsaV3_6G042280.1	Segmental duplication
CsWRKY11	CsaV3_2G017760.1	CsWRKY49	CsaV3_6G042200.1	Segmental duplication
CsWRKY12	CsaV3_2G032460.1	CsWRKY38	CsaV3_4G036610.1	Segmental duplication
CsWRKY19	CsaV3_3G008170.1	CsWRKY35	CsaV3_4G006480.1	Segmental duplication
CsWRKY20	CsaV3_3G008580.1	CsWRKY34	CsaV3_4G006120.1	Segmental duplication
CsWRKY21	CsaV3_3G008610.1	CsWRKY33	CsaV3_4G006110.1	Segmental duplication
CsWRKY21	CsaV3_3G008610.1	CsWRKY39	CsaV3_5G001010.1	Segmental duplication
CsWRKY33	CsaV3_4G006110.1	CsWRKY39	CsaV3_5G001010.1	Segmental duplication
CsWRKY37	CsaV3_4G034570.1	CsWRKY51	CsaV3_6G043450.1	Segmental duplication
CsWRKY42	CsaV3_5G033090.1	CsWRKY43	CsaV3_5G038330.1	Segmental duplication
CsWRKY44	CsaV3_6G013820.1	CsWRKY58	CsaV3_7G022650.1	Segmental duplication
CsWRKY52	CsaV3_6G048830.1	CsWRKY56	CsaV3_7G003470.1	Segmental duplication
