# Supplementary material for: Genome-wide analysis of the WRKY gene family in the cucumber genome and transcriptome-wide identification of WRKY transcription factors that respond to biotic and abiotic stresses
Source: BMC Plant Biol. 2020 Sep 25;20:443. doi: 10.1186/s12870-020-02625-8 (PMC7517658; doi:10.1186/s12870-020-02625-8)
Supplement: Supplementary file 8 — Additional file 8: Table S6. Orthologous relationships between cucumber and Arabidopsis/tomato/watermelon/rice/maize. [file 12870_2020_2625_MOESM8_ESM.xlsx]

## Sheet: Cucumber-Arabidopsis
Additional file 8: Table S6 Orthologous relationships between cucumber and Arabidopsis.
CsWRKY Gene Name	CsWRKY Gene ID	AtWRKY Gene Name	AtWRKY Gene ID
CsWRKY1	CsaV3_1G002180.1	AtWRKY61	AT1G18860.1
CsWRKY6	CsaV3_1G033110.1	AtWRKY65	AT1G29280.1
CsWRKY40	CsaV3_1G028960.1	AtWRKY32	AT4G30935.1
CsWRKY12	CsaV3_2G032460.1	AtWRKY60	AT2G25000.1
CsWRKY12	CsaV3_2G032460.1	AtWRKY18	AT4G31800.1
CsWRKY20	CsaV3_3G008580.1	AtWRKY56	AT1G64000.1
CsWRKY30	CsaV3_3G047140.1	AtWRKY17	AT2G24570.1
CsWRKY19	CsaV3_3G008170.1	AtWRKY46	AT2G46400.1
CsWRKY20	CsaV3_3G008580.1	AtWRKY43	AT2G46130.1
CsWRKY28	CsaV3_3G033350.1	AtWRKY33	AT2G38470.1
CsWRKY29	CsaV3_3G035430.1	AtWRKY44	AT2G37260.1
CsWRKY22	CsaV3_3G015290.1	AtWRKY23	AT2G47260.1
CsWRKY26	CsaV3_3G026920.1	AtWRKY45	AT3G01970.1
CsWRKY21	CsaV3_3G008610.1	AtWRKY22	AT4G01250.1
CsWRKY17	CsaV3_3G004410.1	AtWRKY20	AT4G26640.1
CsWRKY30	CsaV3_3G047140.1	AtWRKY11	AT4G31550.1
CsWRKY22	CsaV3_3G015290.1	AtWRKY48	AT5G49520.1
CsWRKY34	CsaV3_4G006120.1	AtWRKY56	AT1G64000.1
CsWRKY38	CsaV3_4G036610.1	AtWRKY60	AT2G25000.1
CsWRKY33	CsaV3_4G006110.1	AtWRKY29	AT4G23550.1
CsWRKY35	CsaV3_4G006480.1	AtWRKY53	AT4G23810.1
CsWRKY38	CsaV3_4G036610.1	AtWRKY18	AT4G31800.1
CsWRKY35	CsaV3_4G006480.1	AtWRKY41	AT4G11070.1
CsWRKY34	CsaV3_4G006120.1	AtWRKY24	AT5G41570.1
CsWRKY42	CsaV3_5G033090.1	AtWRKY4	AT1G13960.1
CsWRKY40	CsaV3_5G011060.1	AtWRKY55	AT2G40740.1
CsWRKY41	CsaV3_5G011080.1	AtWRKY54	AT2G40750.1
CsWRKY42	CsaV3_5G033090.1	AtWRKY3	AT2G03340.1
CsWRKY39	CsaV3_5G001010.1	AtWRKY27	AT5G52830.1
CsWRKY53	CsaV3_6G051490.1	AtWRKY71	AT1G29860.1
CsWRKY54	CsaV3_6G052610.1	AtWRKY14	AT1G30650.1
CsWRKY52	CsaV3_6G048830.1	AtWRKY6	AT1G62300.1
CsWRKY51	CsaV3_6G043450.1	AtWRKY15	AT2G23320.1
CsWRKY54	CsaV3_6G052610.1	AtWRKY35	AT2G34830.1
CsWRKY53	CsaV3_6G051490.1	AtWRKY28	AT4G18170.1
CsWRKY52	CsaV3_6G048830.1	AtWRKY42	AT4G04450.1
CsWRKY52	CsaV3_6G048830.1	AtWRKY31	AT4G22070.1
CsWRKY50	CsaV3_6G042280.1	AtWRKY51	AT5G64810.1
CsWRKY53	CsaV3_6G051490.1	AtWRKY8	AT5G46350.1
CsWRKY61	CsaV3_7G030110.1	AtWRKY23	AT2G47260.1
CsWRKY55	CsaV3_7G002670.1	AtWRKY1	AT2G04880.1

## Sheet: Cucumber-Tomato
Additional file 8: Table S6 Orthologous relationships between cucumber and tomato.
CsWRKY Gene Name	CsWRKY Gene ID	SlWRKY Gene Name	SlWRKY Gnee ID
CsWRKY7	CsaV3_1G037680.1	SlWRKY35	Solyc02g021680.2.1
CsWRKY6	CsaV3_1G033110.1	SlWRKY79	Solyc02g072190.2.1
CsWRKY3	CsaV3_1G007870.1	SlWRKY73	Solyc03g113120.2.1
CsWRKY1	CsaV3_1G002180.1	SlWRKY73	Solyc03g113120.2.1
CsWRKY3	CsaV3_1G007870.1	SlWRKY74	Solyc06g070990.2.1
CsWRKY1	CsaV3_1G002180.1	SlWRKY74	Solyc06g070990.2.1
CsWRKY4	CsaV3_1G028960.1	SlWRKY32	Solyc07g005650.2.1
CsWRKY15	CsaV3_2G035630.1	SlWRKY8	Solyc02g093050.2.1
CsWRKY15	CsaV3_2G035630.1	SlWRKY7	Solyc04g078550.2.1
CsWRKY9	CsaV3_2G013650.1	SlWRKY24	Solyc09g066010.2.1
CsWRKY19	CsaV3_3G008170.1	SlWRKY41	Solyc01g095630.2.1
CsWRKY21	CsaV3_3G008610.1	SlWRKY22	Solyc01g095100.2.1
CsWRKY29	CsaV3_3G035430.1	SlWRKY44	Solyc10g084380.2.1
CsWRKY19	CsaV3_3G008170.1	SlWRKY42	Solyc10g009550.2.1
CsWRKY21	CsaV3_3G008610.1	SlWRKY25	Solyc10g011910.2.1
CsWRKY26	CsaV3_3G026920.1	SlWRKY38	Solyc02g094270.2.1
CsWRKY16	CsaV3_3G003840.1	SlWRKY2	Solyc07g066220.2.1
CsWRKY30	CsaV3_3G047140.1	SlWRKY11	Solyc08g006320.2.1
CsWRKY19	CsaV3_3G008170.1	SlWRKY54	Solyc08g082110.2.1
CsWRKY20	CsaV3_3G008580.1	SlWRKY56	Solyc08g081630.2.1
CsWRKY37	CsaV3_4G034570.1	SlWRKY7	Solyc04g078550.2.1
CsWRKY33	CsaV3_4G006110.1	SlWRKY29	Solyc08g081610.2.1
CsWRKY34	CsaV3_4G006120.1	SlWRKY56	Solyc08g081630.2.1
CsWRKY35	CsaV3_4G006480.1	SlWRKY54	Solyc08g082110.2.1
CsWRKY35	CsaV3_4G006480.1	SlWRKY53	Solyc08g008280.2.1
CsWRKY42	CsaV3_5G033090.1	SlWRKY4	Solyc05g012770.2.1
CsWRKY40	CsaV3_5G011060.1	SlWRKY19	Solyc06g048870.2.1
CsWRKY39	CsaV3_5G001010.1	SlWRKY29	Solyc08g081610.2.1
CsWRKY51	CsaV3_6G043450.1	SlWRKY8	Solyc02g093050.2.1
CsWRKY52	CsaV3_6G048830.1	SlWRKY6	Solyc02g080890.2.1
CsWRKY53	CsaV3_6G051490.1	SlWRKY71	Solyc02g071130.2.1
CsWRKY50	CsaV3_6G042280.1	SlWRKY51	Solyc04g051690.2.1
CsWRKY51	CsaV3_6G043450.1	SlWRKY7	Solyc04g078550.2.1
CsWRKY48	CsaV3_6G032480.1	SlWRKY57	Solyc05g012500.2.1
CsWRKY61	CsaV3_7G030110.1	SlWRKY23	Solyc01g079260.2.1
CsWRKY55	CsaV3_7G002670.1	SlWRKY1	Solyc07g047960.2.1
CsWRKY60	CsaV3_7G027490.1	SlWRKY24	Solyc09g066010.2.1

## Sheet: Cucumber-Watermelon
Additional file 8: Table S6 Orthologous relationships between cucumber and watermelon.
CsWRKY Gene Name	CsWRKY Gene ID	Description of ClWRKY*	ClWRKY Gene ID
CsWRKY3	CsaV3_1G007870.1	WRKY transcription factor	Cla97C01G013470
CsWRKY6	CsaV3_1G033110.1	WRKY transcription factor	Cla97C03G058740
CsWRKY8	CsaV3_1G044520.1	WRKY transcription factor	Cla97C03G061320
CsWRKY1	CsaV3_1G002180.1	WRKY transcription factor	Cla97C06G125950
CsWRKY4	CsaV3_1G028960.1	WRKY transcription factor	Cla97C06G121620
CsWRKY5	CsaV3_1G032000.1	WRKY transcription factor	Cla97C06G123230
CsWRKY10	CsaV3_2G017720.1	WRKY transcription factor	Cla97C02G027360
CsWRKY11	CsaV3_2G017760.1	WRKY transcription factor	Cla97C02G027320
CsWRKY15	CsaV3_2G035630.1	WRKY transcription factor	Cla97C02G034700
CsWRKY9	CsaV3_2G013650.1	WRKY transcription factor	Cla97C07G128960
CsWRKY12	CsaV3_2G032460.1	WRKY transcription factor	Cla97C08G157120
CsWRKY18	CsaV3_3G007160.1	WRKY transcription factor	Cla97C05G080000
CsWRKY19	CsaV3_3G008170.1	WRKY transcription factor	Cla97C05G081140
CsWRKY20	CsaV3_3G008580.1	WRKY transcription factor	Cla97C05G081530
CsWRKY21	CsaV3_3G008610.1	WRKY transcription factor	Cla97C05G081570
CsWRKY22	CsaV3_3G015290.1	WRKY transcription factor	Cla97C05G088270
CsWRKY26	CsaV3_3G026920.1	WRKY transcription factor	Cla97C05G095150
CsWRKY23	CsaV3_3G018790.1	WRKY transcription factor	Cla97C05G092220
CsWRKY24	CsaV3_3G021980.1	WRKY transcription factor	Cla97C05G090930
CsWRKY16	CsaV3_3G003840.1	WRKY transcription factor	Cla97C10G188410
CsWRKY17	CsaV3_3G004410.1	WRKY transcription factor	Cla97C10G189040
CsWRKY27	CsaV3_3G033000.1	WRKY transcription factor	Cla97C10G206240
CsWRKY28	CsaV3_3G033350.1	WRKY transcription factor	Cla97C10G205870
CsWRKY29	CsaV3_3G035430.1	WRKY transcription factor	Cla97C10G203870
CsWRKY36	CsaV3_4G025110.1	WRKY transcription factor	Cla97C04G074730
CsWRKY37	CsaV3_4G034570.1	WRKY transcription factor	Cla97C05G101860
CsWRKY38	CsaV3_4G036610.1	WRKY transcription factor	Cla97C05G097330
CsWRKY33	CsaV3_4G006110.1	WRKY transcription factor	Cla97C07G135040
CsWRKY34	CsaV3_4G006120.1	WRKY transcription factor	Cla97C07G135020
CsWRKY32	CsaV3_4G003030.1	WRKY transcription factor	Cla97C07G142410
CsWRKY31	CsaV3_4G001260.1	WRKY transcription factor	Cla97C10G194300
CsWRKY39	CsaV3_5G001010.1	WRKY transcription factor	Cla97C01G000960
CsWRKY42	CsaV3_5G033090.1	WRKY transcription factor	Cla97C05G105950
CsWRKY40	CsaV3_5G011060.1	WRKY transcription factor	Cla97C07G133570
CsWRKY41	CsaV3_5G011080.1	WRKY transcription factor	Cla97C07G133580
CsWRKY43	CsaV3_5G038330.1	WRKY transcription factor	Cla97C11G211350
CsWRKY49	CsaV3_6G042200.1	WRKY transcription factor	Cla97C01G014910
CsWRKY50	CsaV3_6G042280.1	WRKY transcription factor	Cla97C01G014990
CsWRKY51	CsaV3_6G043450.1	WRKY transcription factor	Cla97C01G016120
CsWRKY52	CsaV3_6G048830.1	WRKY transcription factor	Cla97C01G021390
CsWRKY53	CsaV3_6G051490.1	WRKY transcription factor	Cla97C01G024300
CsWRKY54	CsaV3_6G052610.1	WRKY transcription factor	Cla97C01G025490
CsWRKY44	CsaV3_6G013820.1	WRKY transcription factor	Cla97C02G044230
CsWRKY47	CsaV3_6G032100.1	WRKY transcription factor	Cla97C08G152780
CsWRKY48	CsaV3_6G032480.1	WRKY transcription factor	Cla97C08G153140
CsWRKY55	CsaV3_7G002670.1	WRKY transcription factor	Cla97C02G029160
CsWRKY56	CsaV3_7G003470.1	WRKY transcription factor	Cla97C02G028430
CsWRKY57	CsaV3_7G005750.1	WRKY transcription factor	Cla97C07G130950
CsWRKY59	CsaV3_7G025370.1	WRKY transcription factor	Cla97C09G172330
CsWRKY60	CsaV3_7G027490.1	WRKY transcription factor	Cla97C09G170250
CsWRKY61	CsaV3_7G030110.1	WRKY transcription factor	Cla97C09G167380
CsWRKY58	CsaV3_7G022650.1	WRKY transcription factor	Cla97C09G184030
* There is no report on the naming of watermelon WRKY genes (the watermelon protein database, Version2).

## Sheet: Cucumber-Rice
Additional file 8: Table S6 Orthologous relationships between cucumber and rice.
CsWRKY Gene Name	CsWRKY Gene ID	OsWRKY Gene Name	OsWRKY Gene ID
CsWRKY12	CsaV3_2G032460.1	OsWRKY71	LOC_Os02g08440.1
CsWRKY9	CsaV3_2G013650.1	OsWRKY121	LOC_Os03g53050.1
CsWRKY28	CsaV3_3G033350.1	OsWRKY24	LOC_Os01g61080.1
CsWRKY21	CsaV3_3G008610.1	OsWRKY12	LOC_Os01g43550.1
CsWRKY21	CsaV3_3G008610.1	OsWRKY39	LOC_Os02g16540.1
CsWRKY28	CsaV3_3G033350.1	OsWRKY70	LOC_Os05g39720.1
CsWRKY38	CsaV3_4G036610.1	OsWRKY28	LOC_Os06g44010.1
CsWRKY41	CsaV3_5G011080.1	OsWRKY64	LOC_Os12g02450.1
CsWRKY60	CsaV3_7G027490.1	OsWRKY94	LOC_Os12g40570.1

## Sheet: Cucumber-Maize
Additional file 8: Table S6 Orthologous relationships between cucumber and maize.
CsWRKY Gene Name	CsWRKY Gene ID	ZmWRKY Gene Name	ZmWRKY Gene ID
CsWRKY12	CsaV3_2G032460.1	ZmWRKY62	ZM05G21320
CsWRKY27	CsaV3_3G033000.1	ZmWRKY38	ZM03G28410
CsWRKY28	CsaV3_3G033350.1	ZmWRKY34	ZM03G28130
CsWRKY21	CsaV3_3G008610.1	ZmWRKY58	ZM04G36150
CsWRKY21	CsaV3_3G008610.1	ZmWRKY63	ZM05G25110
CsWRKY28	CsaV3_3G033350.1	ZmWRKY72	ZM06G26460
CsWRKY41	CsaV3_5G011080.1	ZmWRKY38	ZM03G28410
