# Supplementary material for: Genome-wide analysis of the WRKY gene family in the cucumber genome and transcriptome-wide identification of WRKY transcription factors that respond to biotic and abiotic stresses
Source: BMC Plant Biol. 2020 Sep 25;20:443. doi: 10.1186/s12870-020-02625-8 (PMC7517658; doi:10.1186/s12870-020-02625-8)
Supplement: Supplementary file 9 — Additional file 9: Table S7. List FPKM of WRKY genes in cucumber different tissues. [file 12870_2020_2625_MOESM9_ESM.xlsx]

## Sheet: Sheet1
Additional file 9: Table S7 List FPKM of WRKY genes in cucumber different tissues.
gene_name	FF	MF	O	R	EOF	EO	L	S	T
CsWRKY1	0.237374	0.134626	0	2.44897	0.160795	0.072362	0	0	0
CsWRKY2	3.19979	5.3255	1.51036	15.774	1.76375	15.4088	3.15493	2.30831	1.1266
CsWRKY3	0.08437	0.094632	0.255319	4.08601	0.077546	0.090663	0.197281	0.15545	0
CsWRKY4	28.5226	25.9792	49.767	39.4973	45.0698	41.8291	34.9683	35.4829	24.6801
CsWRKY5	6.96452	10.4301	3.46755	29.9892	6.34472	9.2938	2.92322	3.30759	4.36977
CsWRKY6	0.064212	0	0.061019	8.26157	0.083771	0	0.198469	0.059315	0.067265
CsWRKY7	0.567805	0.192114	0.11876	2.4057	0	0	0	0.071688	0.205859
CsWRKY8	2.26792	1.90194	1.64851	2.15924	1.62736	1.60044	2.1002	1.01241	0.882508
CsWRKY9	2.63611	2.28272	10.6101	7.05855	7.24429	3.28174	5.15667	4.79459	0.581693
CsWRKY10	3.01554	0	0.83285	8.42699	0.868187	2.42855	1.68938	1.37764	3.45312
CsWRKY11	6.41828	2.94218	70.4698	27.2186	57.3642	56.9582	10.8392	5.3048	8.00981
CsWRKY12	3.61118	0.86128	0.214796	2.48246	0.076434	0.494666	1.73615	0.847847	2.31051
CsWRKY13	5.38816	3.61774	7.74131	1.06071	3.2792	3.76798	7.69947	1.16561	0.219331
CsWRKY14	1.82909	1.75877	1.17938	5.64605	0.920625	3.56535	0	0.221053	0.227162
CsWRKY15	12.5864	7.91625	16.6636	37.7764	15.1414	28.4323	13.8022	9.31713	6.2621
CsWRKY16	9.02876	8.12391	19.559	22.4442	18.976	18.5801	9.81165	15.5937	5.02338
CsWRKY17	29.3336	27.0565	29.4428	38.4903	26.4805	34.702	26.3803	20.1445	10.167
CsWRKY18	6.8722	3.45429	25.9476	16.6153	22.7472	18.8866	12.9079	31.0749	20.6802
CsWRKY19	2.31505	0.281435	1.40934	3.28378	1.71914	6.80056	2.45273	2.82802	4.62031
CsWRKY20	0.091026	0	0	4.54092	0.116013	0	0.158426	0	0
CsWRKY21	3.91293	2.97637	6.77033	8.24968	5.46601	6.06361	5.82924	4.75729	3.43553
CsWRKY22	0.733268	0.745938	0.235801	3.91302	0.260824	0.338775	0.514359	0.686157	0.178037
CsWRKY23	0.889907	0.582314	0.595113	4.42641	0.701003	0.824765	1.16405	0.081647	0.146656
CsWRKY24	0.055086	0.064516	0	0.2587	0	0.070773	0.492677	0	0
CsWRKY25	1.75464	1.50275	3.91813	41.7268	4.16412	14.6776	1.16649	0.172288	1.90518
CsWRKY26	6.47794	2.40839	8.426	13.2634	6.54783	6.25415	11.0321	3.62608	3.57129
CsWRKY27	59.664	5.60719	18.8803	40.6639	18.93	83.5203	17.5124	41.9887	33.5986
CsWRKY28	2.09838	1.49598	1.0659	7.2469	0.907759	5.00551	1.21803	1.65015	2.45203
CsWRKY29	7.35782	4.24237	11.8461	7.34556	11.7635	9.32816	9.42271	14.5725	4.64758
CsWRKY30	33.6838	40.9114	22.7288	47.5371	20.454	22.7758	30.8062	18.5762	8.96707
CsWRKY31	8.91346	5.64258	10.3494	16.5325	7.88708	19.5997	15.6827	3.54745	4.49672
CsWRKY32	0.576049	1.87448	0	7.99373	0	1.16692	0.247116	0.083193	0.365401
CsWRKY33	0.428795	0	1.37962	1.02473	0.6191	1.74067	1.22792	0.091324	0
CsWRKY34	0	0	0	6.28676	0	0.337516	0	0	0
CsWRKY35	0.686388	0.156581	0.073112	1.53492	0.156893	0.459946	0.263394	0.358323	0.717442
CsWRKY36	0.371628	0.050272	0.637695	1.89261	0.466832	0	1.57137	0	0
CsWRKY37	18.3399	17.7388	44.5547	60.0057	36.0537	28.7983	30.7235	18.0661	3.33698
CsWRKY38	11.0156	10.3879	7.05152	20.3176	10.5999	20.0314	5.72371	7.5016	15.119
CsWRKY39	0	0.069546	0	0.307553	0	0.076291	0	0	0.060973
CsWRKY40	0.055677	0	0	0.178873	0.065284	0.071852	0	0	0.085754
CsWRKY41	15.8213	0.446614	3.39848	15.634	3.87323	29.7373	4.60108	5.18575	5.88046
CsWRKY42	7.87785	9.13229	2.76226	4.56759	1.80529	5.83233	3.98386	2.50337	1.68084
CsWRKY43	12.4197	12.5358	9.72343	16.0814	8.43927	20.1514	10.886	6.97881	4.78124
CsWRKY44	6.00869	9.40801	1.19389	1.29824	0.245287	2.85872	0.152154	0	0.112394
CsWRKY45	0	0	0.266019	2.38577	0	0	0	0	0
CsWRKY46	9.21076	4.20228	7.57956	18.3579	8.13797	12.8546	5.16021	4.77119	1.79236
CsWRKY47	2.20391	2.56111	0.59864	1.89084	0.81182	1.27651	1.99791	0.638367	1.33449
CsWRKY48	32.8776	18.0585	8.8039	2.18388	9.7581	10.4089	4.8922	3.17175	1.73968
CsWRKY49	3.70471	0.820744	0.838085	19.8787	1.02246	2.51947	7.15061	0.30801	1.56071
CsWRKY50	1.8261	0	0	0.465927	0.045215	0.541841	0.139653	0.037653	3.17598
CsWRKY51	6.60642	5.24283	16.3693	24.5015	12.6802	11.4744	11.6098	6.78616	2.76883
CsWRKY52	9.17156	8.13611	1.36168	23.5825	1.00202	2.40509	2.39112	1.42961	0.207938
CsWRKY53	1.16638	0.558266	0.799077	3.05051	0.386591	0.52026	1.13973	0.438627	0.304123
CsWRKY54	15.9658	13.0219	20.2412	0.513531	11.4126	10.1304	0.017366	1.44148	0
CsWRKY55	33.5527	40.6376	25.8654	33.7687	25.5423	43.1129	21.8629	20.6705	16.9063
CsWRKY56	2.08146	2.84017	0	1.68721	0	0.294899	0.274872	0.360879	0.213286
CsWRKY57	2.88056	3.78514	2.25728	13.1325	2.06188	21.2967	2.03887	1.96909	1.92654
CsWRKY58	3.63095	2.05881	1.80382	11.9762	1.14574	1.07465	4.79065	0.994582	0
CsWRKY59	4.12331	0.891147	8.2785	9.79303	6.51441	6.70286	5.88784	12.5705	20.38
CsWRKY60	2.96814	3.37122	13.608	14.9744	14.1624	11.2706	7.31402	5.38968	1.21795
CsWRKY61	2.45888	2.66795	0.309264	35.3824	0.287785	3.94108	0.683267	0.304554	0.761378
