# Supplementary material for: Genome-wide analysis of the WRKY gene family in the cucumber genome and transcriptome-wide identification of WRKY transcription factors that respond to biotic and abiotic stresses
Source: BMC Plant Biol. 2020 Sep 25;20:443. doi: 10.1186/s12870-020-02625-8 (PMC7517658; doi:10.1186/s12870-020-02625-8)
Supplement: Supplementary file 10 — Additional file 10: Table S8. RNA-seq data (FPKM values) of CsWRKY genes under salt/heat treatment/powdery mildew /downy mildew infection. [file 12870_2020_2625_MOESM10_ESM.xlsx]

## Sheet: 昼夜节律
	GeneId	Gr_10am	Gr_10pm	Gr_1pm	Gr_2am	Gr_3pm	Gr_4am	Gr_4pm	Gr_6am	Gr_6pm	Gr_8am	Gr_8pm	Gr_Mid	Gr_noon	Wh_10am	Wh_10pm	Wh_1pm	Wh_2am	Wh_3pm	Wh_4am	Wh_4pm	Wh_6am	Wh_6pm	Wh_8am	Wh_8pm	Wh_Mid	Wh_noon
AcWRKY31	Aco000069.1	41.1284	30.2151	27.8709	30.0372	35.6741	31.4294	32.6457	35.9066	30.6614	37.1244	28.3014	29.8556	29.2894	37.1859	34.2663	38.5999	35.5369	41.0521	32.2398	33.7032	36.2336	37.0449	31.3877	35.8781	37.6467	38.9913
AcWRKY30	Aco000358.1	1.87971	1.51097	2.84732	1.81457	1.97653	1.35919	1.50451	1.15421	0.663282	0.614552	1.37632	0.843841	2.77856	0.896026	2.666	12.9679	3.66689	4.75362	0.50002	1.68415	0.639097	2.28648	0.684022	0.589668	12.1946	28.7809
AcWRKY29	Aco000436.1	0.0664372	0.268514	0.141589	0.180704	0.246548	0.165963	0.229938	0.0992897	0.304527	0.0990931	0.324273	0.101489	0.122616	0.849952	0.56453	0.377836	0.896037	0.567635	0.487778	0.461448	0.571807	0.726297	0.417109	0.650271	0.553318	0.552365
AcWRKY28	Aco000547.1	2.90673	5.72274	5.69499	4.15103	4.6529	4.19769	4.75754	3.2341	5.18891	2.81285	5.20502	5.42174	5.45506	12.7966	12.0066	10.5477	10.5119	9.8639	12.5775	9.68236	12.9913	10.9192	13.3412	11.7081	11.9264	9.65569
AcWRKY4	Aco000831.1	12.1071	4.63517	6.45375	7.36226	8.0007	9.07205	4.8433	11.8488	4.78869	13.6486	4.99303	6.69716	8.45592	9.77268	5.48468	18.4471	5.41285	12.3335	8.49209	10.2737	6.33823	7.24778	7.77023	9.24682	7.4326	11.5156
AcWRKY3	Aco001352.1	0.023166	0.0373185	0.0472441	0.0300469	0.109949	0.0297597	0.0184335	0.0143787	0.0335969	0.0570215	0.0635983	0.0271348	0.054332	0.0713719	0.0365589	0.0734546	0.128199	0.0493903	0.172622	0.10308	0.297167	0.0363569	0.194516	0.125067	0.157014	0.0364126
AcWRKY44	Aco001643.1	4.32085	10.9244	3.14703	8.64991	3.97873	6.79332	3.91854	8.34432	4.83709	5.72985	4.6032	9.5737	3.06759	18.2095	30.3436	98.3807	27.0203	27.7935	25.5513	30.5477	21.4382	34.7378	28.5238	21.1643	131.085	185.812
AcWRKY7	Aco002567.1	35.1431	13.2035	19.81	13.4167	14.2086	13.2639	20.1053	13.7147	15.5038	13.5555	15.9752	13.3125	20.6062	4.20703	4.73796	6.22423	6.96028	4.33138	3.68714	5.70887	4.25777	3.996	6.10055	4.46387	5.39385	4.90283
AcWRKY13	Aco003120.1	19.2866	27.6658	23.4397	20.0314	15.7539	20.0395	15.6702	13.4379	19.8824	12.7461	27.0186	23.1688	33.3298	13.8342	14.6937	16.1524	19.4899	17.008	16.1845	14.4493	15.2077	17.6691	19.0256	15.5919	15.3729	15.6461
AcWRKY43	Aco003674.1	2.21042	3.19521	1.37082	2.58846	1.16107	1.65572	1.85708	3.81811	2.5024	1.90707	1.54768	3.03124	1.23589	0.814433	0.934983	3.22876	4.90425	2.78738	1.47111	0.994307	1.75299	2.01133	1.96577	1.13279	2.21969	2.10916
AcWRKY36	Aco003738.1	0.494836	0.779402	0.948377	0.429762	0.359762	0.697703	0.503252	0.625542	0.532947	0.755801	0.474581	0.44013	0.701881	1.93042	2.22239	2.7919	1.59992	1.46794	2.70464	1.30277	1.59064	1.85356	1.63442	1.6477	2.11205	2.29489
AcWRKY35	Aco003842.1	8.49552	9.66321	11.2705	8.60318	11.1073	7.78528	11.0577	6.70046	9.83851	6.96742	8.61569	8.89523	9.62609	16.0299	19.505	15.051	18.5298	14.9712	18.8585	15.4521	21.0365	17.558	16.2111	18.2089	18.9367	15.0574
AcWRKY14	Aco005184.1	0.25286	1.80742	0.213415	1.02458	0.350532	0.705355	0.183222	0.762617	0.652078	0.733371	1.26264	0.655861	0.164922	0.08634	0.638903	2.91436	0.483163	0.368353	0.0905555	0.554343	0.225831	1.42806	0.994858	0.273789	1.16688	3.74687
AcWRKY15	Aco005240.1	9.78183	14.0513	13.4174	12.1523	15.7504	12.0031	13.9985	9.78155	13.4052	12.6637	14.6315	12.7678	13.4559	14.9631	12.6169	8.58134	13.064	8.77849	14.6166	10.8382	14.43	11.1421	13.8349	12.1761	15.1628	9.29725
AcWRKY24	Aco005520.1	6.53	20.1645	26.5997	11.8064	16.9806	16.4317	8.88378	8.53159	11.3348	4.58051	14.389	9.62857	18.9931	0.155637	1.45856	4.41264	2.64803	6.78535	0.296232	0.730255	0.523943	2.05426	0.21634	0.628996	3.57049	5.56934
AcWRKY25	Aco005568.1	0.0720295	0.0290109	0.0201188	0.0979961	0.0978595	0	0.0497738	0.112855	0	0.0678352	0.0217378	0.0824776	0.023691	6.40053	2.35247	6.95844	7.99528	5.83394	3.96208	3.52108	5.43317	4.73502	4.87099	1.69253	6.05905	5.40104
AcWRKY26	Aco005587.1	0.450694	0.290139	1.49263	0.328541	1.18997	0.541583	0.501964	0.324287	0.25314	0.286459	0.236331	0.195804	0.976589	0.791057	1.02278	3.94579	6.91516	2.97476	0.768934	1.38942	1.73792	2.3417	1.56953	0.390329	4.41992	6.71216
AcWRKY27	Aco005719.1	3.68918	9.44754	3.36474	9.95428	4.98567	11.2051	1.71695	10.0845	4.60998	10.729	6.5001	9.37541	5.57969	1.07607	1.6331	7.29229	8.55614	6.53416	0.444515	0.776835	0.982864	6.82961	1.88755	1.00229	6.85615	2.86304
AcWRKY42	Aco005897.1	11.0726	5.45996	3.15272	8.38452	3.79619	7.15644	3.83751	9.43839	2.01267	8.2778	2.65308	5.61233	4.99219	1.15436	0.698433	0.980739	1.2789	0.825053	1.98875	1.02453	0.845136	1.06662	1.32552	0.885022	1.4236	1.1368
AcWRKY41	Aco005906.1	31.9351	42.3346	21.0658	35.9131	26.4152	33.5494	25.9059	35.9039	32.0702	37.946	40.6853	37.4377	24.5936	12.7038	13.5581	12.0614	10.4255	14.2948	9.29981	19.7357	8.77064	19.0412	8.28165	16.111	11.7422	12.8365
AcWRKY40	Aco006038.1	4.68822	5.66908	8.38265	5.89473	7.70426	5.51847	7.3077	4.73921	8.97281	5.6612	6.67801	6.13663	6.37728	11.1952	10.5476	8.04046	44.3088	10.7767	11.717	7.31	14.0702	12.2419	14.0124	7.57137	30.8384	7.52703
AcWRKY39	Aco006054.1	0	0	0	0	0	0	0	0	0	0	0	0	0	0.0959727	0.632463	0	0.809377	0.327194	0.0222667	0.0271536	0.0258843	0.0171675	0	0	0.347845	0.0305805
AcWRKY38	Aco006201.1	0.89488	0.745681	0.647224	0.639607	0.482842	1.07034	0.786121	1.34414	1.1145	0.953272	0.796454	0.715446	0.604632	1.39322	0.694473	0.687686	0.924777	0.352221	0.984902	0.431463	1.0123	0.736564	1.01635	0.543004	0.631232	0.772813
AcWRKY37	Aco006221.1	1.61377	2.19726	1.04014	2.23155	0.879319	1.17767	1.49595	1.7145	1.10781	1.13857	1.65935	1.84437	0.934302	0.352694	0.392915	0.169839	1.07504	2.15695	0.512785	0.142588	0.736162	0.488388	0.266009	0.129366	0.599317	0.363859
AcWRKY34	Aco006470.1	26.1708	19.4562	20.0528	21.8505	22.3118	23.0992	18.0682	26.5886	17.3852	27.6121	16.967	20.9928	21.9327	22.2731	23.6156	22.193	20.0801	19.785	21.5561	20.7209	23.1166	22.1367	22.7256	23.5837	22.2899	22.8906
AcWRKY49	Aco007122.1	1.42422	25.4397	0.508119	7.40534	0.898378	5.65545	2.69454	3.51932	33.0689	1.32249	27.4007	14.6045	0.900558	2.41118	11.3159	12.2767	6.09218	5.44377	9.01787	8.36154	5.18624	14.6018	5.28642	16.6526	8.46511	6.52993
AcWRKY50	Aco007123.1	12.5196	108.963	6.12339	55.1116	6.83803	47.4375	12.4996	42.2643	101.501	22.4718	76.6246	86.2609	10.1742	17.9379	40.645	52.3024	23.1615	12.8401	20.4588	29.7311	19.199	43.7449	25.1326	40.29	83.0171	69.5295
AcWRKY45	Aco008200.1	1.53904	2.89941	4.49838	2.66285	3.93078	2.14415	2.04694	0.98062	1.21586	0.533422	1.41437	1.47505	2.68266	0.981085	27.9924	33.8999	157.927	42.3445	1.194	5.46729	6.38014	25.7806	20.9265	3.34896	170.409	42.0219
AcWRKY46	Aco008206.1	27.169	20.6703	23.1724	23.2413	21.1494	24.8882	20.5002	27.8164	18.2489	26.2622	21.1868	18.4738	26.9301	4.10883	4.94867	4.09859	6.59269	5.07864	5.01541	4.41263	4.43268	5.2633	3.5618	3.87329	6.33554	4.27687
AcWRKY47	Aco008276.1	1.09162	0.925173	0.48203	1.69385	0.877884	1.14157	0.564475	1.78068	0.407369	1.54452	0.464661	1.24405	0.609097	0.604302	1.48227	0.771965	7.25036	1.91422	0.504675	0.481491	0.735466	0.851489	0.7357	0.439176	5.24248	0.672421
AcWRKY18	Aco008510.1	15.539	6.99939	16.5635	7.16502	11.9412	8.52482	8.31169	5.79228	7.85155	6.5751	7.36902	5.23673	21.4998	8.2907	6.41952	11.9134	7.63796	9.02979	5.2991	7.7397	6.21688	7.40757	6.07572	5.87807	11.4456	14.0215
AcWRKY19	Aco008522.1	0	0	0	0	0	0	0	0	0	0	0	0	0	0	0	0	0	0	0	0	0	0	0	0	0	0
AcWRKY1	Aco009662.1	2.55016	4.22462	2.26742	3.04668	3.30597	2.98911	2.11566	4.05737	2.78316	3.89981	2.80265	2.92843	2.18241	11.1486	8.07978	4.78727	7.47302	4.3305	7.5311	6.49079	9.87073	7.52944	9.98338	7.6635	9.6518	6.84556
AcWRKY22	Aco009876.1	1.18682	2.25888	1.77936	1.74472	1.63132	1.70589	2.26682	1.79208	2.42868	1.36083	2.82441	1.92194	1.08282	1.13914	1.42214	0.714253	1.13551	1.10087	0.940506	1.28731	1.03728	1.59304	1.22861	1.26778	1.11568	0.683231
AcWRKY23	Aco009877.1	2.14912	2.07871	2.64503	1.92149	1.5352	2.48444	1.51381	2.22873	1.41697	2.10028	1.54622	1.59029	3.19158	1.35014	2.58407	4.87632	5.5492	3.85256	1.32772	2.10475	1.9009	3.2567	2.77535	1.55487	11.1602	7.23908
AcWRKY9	Aco011109.1	2.20735	3.52657	3.31263	4.25005	3.23823	5.06412	1.1803	6.38517	2.57189	3.70065	2.95497	4.46538	2.34916	2.54173	2.4919	11.1669	9.66752	12.0969	1.48287	2.26957	2.46184	4.63488	3.18441	1.2099	12.6062	10.3783
AcWRKY8	Aco011148.1	0	0	0	0.0157399	0.0215492	0	0	0	0.0198202	0.0505843	0	0.0906026	0	0	0.0215676	0	0.0203373	0	0	0	0.00743582	0.014299	0	0.0372784	0.0215736	0
AcWRKY16	Aco011731.1	0.696631	0.824607	1.4548	0.760947	1.1886	0.793217	0.959083	0.562609	0.718793	0.729781	0.821331	0.785913	1.33916	9.91312	11.4331	8.14188	8.02415	7.98308	11.4866	10.1005	11.004	8.92798	10.7091	11.388	9.22003	9.27491
AcWRKY33	Aco012507.1	15.0347	16.7061	23.379	20.6078	21.1238	27.7481	15.1114	40.6237	13.4007	34.3127	12.5387	18.6204	18.3553	28.9648	22.4131	22.9279	21.3317	21.206	18.9609	24.7762	22.0228	26.0965	20.8744	19.052	25.6825	23.7456
AcWRKY5	Aco012874.1	0	0	0	0.0290754	0.269883	0	0.0294375	0.0313388	0	0.0243877	0	0	0	1.29	7.25133	2.82741	2.45676	2.49869	4.30791	5.26449	4.23437	5.2115	3.27528	8.21444	5.11498	2.80021
AcWRKY11	Aco014348.1	0.019426	0.280792	0.0814081	0.269873	0.223738	0.269794	0.17385	0.408032	0.201342	0.226092	0.24711	0.349113	0.118256	8.9628	5.70471	3.85016	4.63488	2.64029	6.00377	5.48005	5.15092	4.03563	5.11253	5.51355	5.11429	6.99593
AcWRKY48	Aco016066.1	0.192736	0.0278906	0.0737947	0.146866	0.337024	0.0238271	0.294239	0.229112	0.0952017	0.0609992	0.149178	0.211744	0.0668234	0.958179	1.31389	2.1958	14.4744	4.29248	1.59369	1.685	2.85661	5.9622	4.16749	1.27145	4.64978	1.99726
AcWRKY10	Aco016822.1	0	0	0	0	0	0	0	0	0	0	0	0	0	0.162922	0.0925555	0.533515	0.133877	0.73171	0.137567	0.447411	0.302061	0.366077	0.528029	0.194269	0.304341	0.224716
AcWRKY2	Aco016930.1	3.91223	76.1806	0.427179	20.6394	1.28642	10.5675	3.75672	6.22472	77.0753	4.69114	54.6492	51.2903	1.65471	2.46576	11.7715	15.6633	8.04567	4.59216	7.64071	11.7234	5.79449	15.8207	5.95728	15.9831	15.5481	20.3246
AcWRKY17	Aco017007.1	0.042762	0.0481349	0.0121164	0.0114748	0.0423375	0.0378815	0.0898	0	0.056853	0.0552026	0.0390566	0.0257157	0.0140909	0.335524	0.170047	0.152452	0.197662	0.119356	0.157763	0.210307	0.117623	0.165096	0.240082	0.205539	0.165126	0.182708
AcWRKY20	Aco017401.1	19.1009	13.5042	16.6398	16.4904	17.2136	15.7473	16.0929	14.8387	12.1986	17.2244	13.138	13.2642	20.4139	29.982	28.7174	29.0837	44.4294	34.8532	29.8379	27.1643	28.5395	32.3668	31.7014	25.8574	35.5879	29.7745
AcWRKY12	Aco021320.1	1.16948	0.248234	0.173356	0.409983	0.331736	0.421225	0.379705	0.38267	0.286916	0.421288	0.206427	0.0930955	0.396418	0.406022	0.482795	0.517648	0.843303	0.57653	0.285141	0.625266	0.375137	0.612775	0.160152	0.41838	0.582792	0.757428
AcWRKY6	Aco022106.1	2.6344	5.27622	3.66642	4.2809	4.17827	3.33168	4.63478	2.71171	7.57562	2.32945	5.1987	5.62758	3.32736	0.898586	0.399308	0.43422	0.667582	0.323787	0.416057	0.457229	0.624511	0.395822	0.66261	0.598865	0.662159	0.320755
AcWRKY32	Aco022888.1	11.5409	17.7403	8.93177	11.1356	8.3826	13.4148	7.16018	18.1244	15.7096	9.47344	19.6173	12.9989	7.96995	2.54928	1.3708	3.65925	6.52142	4.22196	1.54378	1.39459	2.07085	3.00091	1.99066	1.02776	4.52243	4.78292
AcWRKY51	Aco025780.1	0	0	0	0	0	0	0	0	0	0	0	0	0	0	0	0	0	0	0	0	0	0	0	0	0	0
AcWRKY21	Aco026741.1	0.0431219	0.0186332	0.0258439	0.0589456	0.0626834	0.0609885	0.098182	0.0775321	0.0970307	0.024609	0.064732	0.0151673	0.155847	1.40554	0.775904	1.30061	3.01952	1.17706	0.834454	0.986332	1.26489	1.04113	1.67181	0.815134	1.15362	1.5576
AcWRKY52	Aco027950.1	1.85947	2.90311	2.74127	2.75258	2.79692	2.74076	1.1807	3.6155	2.12833	2.35481	2.45554	2.76231	1.89299	2.80872	3.07875	10.9312	9.5869	10.3712	2.82654	2.8453	3.38474	4.98243	3.98805	2.51395	12.6925	9.83526
AcWRKY53	Aco028684.1	5.38988	73.3958	1.35365	27.0636	3.73056	19.3831	8.36982	14.3756	71.1458	7.95335	53.8322	51.9823	2.97269	14.0519	33.3699	43.306	18.4437	9.54689	16.9793	22.577	12.8041	37.2304	17.6375	31.6972	79.9784	58.7012
AcWRKY54	Aco030791.1	0.0950135	0.154881	0.410669	0.168298	0.200672	0.0887511	0.127679	0.109145	0.122531	0.0958766	0.0985285	0.0995106	0.0957424	1.18259	0.395303	0.912507	0.455712	0.380757	0.62399	0.592761	0.443187	0.349999	0.636832	0.61891	0.59413	0.897328
AcWRKY55	Aco031477.1	2.09821	0.835029	1.14173	1.00964	1.31705	0.685483	1.30645	0.970684	1.09103	1.28404	0.822677	0.877947	1.09037	5.11936	3.62914	4.1813	3.55357	6.16025	4.19659	4.10923	3.53623	4.93256	3.85141	3.60064	4.75387	5.06084

## Sheet: 明文章
	GeneId	Pineapple_flower	Pineapple_fruit_S1	Pineapple_fruit_S2	Pineapple_fruit_S3	Pineapple_fruit_S4	Pineapple_fruit_S5	Pineapple_fruit_S7	Pineapple_leaf	Pineapple_root
AcWRKY31	Aco000069.1	23.4932	42.2684	41.6099	40.0145	47.0325	54.7434	38.7692	24.8458	45.1892
AcWRKY30	Aco000358.1	0.307298	2.14888	11.2878	5.82429	1.07143	6.89184	5.61283	0.0723026	3.63338
AcWRKY29	Aco000436.1	0.0282799	0	0.0411401	0.0420388	0.0315525	0	0.0210831	0	10.8485
AcWRKY28	Aco000547.1	1.41837	13.7466	10.9323	7.28709	3.58146	2.56924	3.96994	1.21779	3.46521
AcWRKY4	Aco000831.1	33.6361	12.8459	12.9802	10.5664	3.17896	2.41134	2.39246	31.6139	4.5509
AcWRKY3	Aco001352.1	0	0	0	0	0	0	0	0	22.1735
AcWRKY44	Aco001643.1	3.84319	17.8525	7.5876	7.91658	2.63401	2.92727	1.5963	4.08201	10.4946
AcWRKY7	Aco002567.1	3.69681	18.2035	49.5665	49.6876	89.9506	74.5138	69.0842	5.04485	44.681
AcWRKY13	Aco003120.1	23.0389	115.114	79.7444	67.1332	47.9325	29.7901	23.7819	22.6893	18.9069
AcWRKY43	Aco003674.1	19.8289	0.203911	0	0.260083	0.325345	0.296141	5.30437	20.3083	13.025
AcWRKY36	Aco003738.1	0.393879	0.942267	0.150788	0.462245	0.254423	0.771952	0.0927289	0.390205	0.762562
AcWRKY35	Aco003842.1	3.93109	10.0222	10.6035	9.98292	10.8507	11.7482	9.34153	4.47047	18.9362
AcWRKY14	Aco005184.1	0	0	0	0	0.531336	2.41821	6.65689	0	2.97178
AcWRKY15	Aco005240.1	7.80714	26.6702	24.1925	23.6847	8.75502	9.27038	8.0178	7.19765	24.8826
AcWRKY24	Aco005520.1	0.216265	7.34547	12.7193	11.4816	3.89513	9.93576	12.6219	0.407071	11.6082
AcWRKY25	Aco005568.1	0.135105	0	0	0.200838	0.100493	0.228682	0.0671485	0.0847686	17.9859
AcWRKY26	Aco005587.1	0.551603	1.5429	5.7241	5.95847	2.09248	3.17442	3.56397	0.899834	18.4547
AcWRKY27	Aco005719.1	0.177604	8.27968	7.14821	9.32847	1.91551	3.00616	2.55985	0.111433	0.777751
AcWRKY42	Aco005897.1	0.223695	0.26071	0.433893	0.332529	0	0.25242	0.500303	0.280704	1.17551
AcWRKY41	Aco005906.1	15.0457	38.1754	39.518	28.4082	19.9125	20.5554	46.5548	15.6079	18.4846
AcWRKY40	Aco006038.1	7.21433	9.93682	18.1732	19.313	11.8124	9.93804	8.56815	8.58263	32.6182
AcWRKY39	Aco006054.1	0	0	0.256694	0	0	0.0746668	0.032887	0	0.927251
AcWRKY38	Aco006201.1	5.38143	0.0825248	0.206016	0.0350861	0.158004	0.279653	0.563077	5.95321	7.65893
AcWRKY37	Aco006221.1	1.87559	2.5115	2.84461	1.77964	0.578812	1.01319	0.267755	1.35206	1.62521
AcWRKY34	Aco006470.1	17.2502	40.4291	32.3879	24.9217	23.5167	29.8824	26.3636	15.5246	37.3219
AcWRKY49	Aco007122.1	0.0485892	0.509663	0.918905	0.505604	1.62636	1.7271	0.543358	0	0.957501
AcWRKY50	Aco007123.1	0.255021	0.178332	0.964578	0.606553	2.10554	3.97121	1.14073	0.0960042	4.48942
AcWRKY45	Aco008200.1	1.37257	8.77541	12.1516	12.8251	7.56949	4.71284	6.02266	1.84539	16.3318
AcWRKY46	Aco008206.1	5.38733	11.0802	12.601	9.10759	5.73574	7.2711	8.4264	6.36263	14.3864
AcWRKY47	Aco008276.1	1.42777	0.232188	0.338122	0.29615	0.222277	0.39341	0.321801	1.06248	28.7463
AcWRKY18	Aco008510.1	2.10654	15.3278	29.5267	29.0291	38.6847	41.9676	20.4371	1.87538	13.0892
AcWRKY19	Aco008522.1	0	0	0	0	0	0	0	0	0
AcWRKY1	Aco009662.1	1.3076	22.7681	18.2614	14.6173	12.926	14.8289	8.05214	1.57521	47.6187
AcWRKY22	Aco009876.1	16.8578	1.51988	1.89712	2.39562	1.11195	1.07674	0.774612	16.8434	12.8701
AcWRKY23	Aco009877.1	5.70225	13.8474	14.2981	21.253	5.12439	6.26484	14.1368	5.56175	1.29394
AcWRKY9	Aco011109.1	5.79026	6.40051	10.2759	11.861	2.70844	5.0519	6.91267	5.65543	12.835
AcWRKY8	Aco011148.1	0	0	0	0	0.040994	0	0	0	0
AcWRKY16	Aco011731.1	10.2848	13.8692	8.98262	7.17541	4.51106	4.88595	2.62945	8.50996	5.37447
AcWRKY33	Aco012507.1	9.64572	17.1808	9.39884	4.32864	15.686	20.1578	15.2724	9.76308	25.3887
AcWRKY5	Aco012874.1	0	0.474615	0	0.30268	0.0757259	0.344643	0	0	0.62416
AcWRKY11	Aco014348.1	1.40786	5.24002	3.30335	2.29535	1.92546	1.61427	0.948004	1.0258	15.2141
AcWRKY48	Aco016066.1	9.65058	0.766871	0.558375	0.652084	2.63066	0.464055	0.694936	9.59859	5.40269
AcWRKY10	Aco016822.1	1.1783	0.316909	0	0.0673682	0.606763	0.230124	0.16893	0.767731	2.97688
AcWRKY2	Aco016930.1	0	0.167062	0	0.0710279	0.159931	0	0.0356215	0	0.188316
AcWRKY17	Aco017007.1	0.348218	2.24771	3.35114	1.43345	1.82302	1.40549	0.399386	0.151256	15.8706
AcWRKY20	Aco017401.1	9.34171	35.1675	44.4976	34.0818	42.767	29.4783	25.6593	9.59581	52.3484
AcWRKY12	Aco021320.1	1.13057	3.11442	0.996782	0.509278	0.611586	0.463907	1.53246	1.03178	7.78641
AcWRKY6	Aco022106.1	1.75769	1.14718	1.46601	1.88126	1.72576	2.69742	4.15828	2.38209	8.18977
AcWRKY32	Aco022888.1	17.042	1.27576	4.02788	2.20151	0.718415	1.45318	9.71278	19.4729	17.0312
AcWRKY51	Aco025780.1	0	0	0	0	0	0	0	0	0
AcWRKY21	Aco026741.1	1.64874	0.505672	0.294552	0.128994	0.419542	0.391675	0.194077	1.03446	0.532002
AcWRKY52	Aco027950.1	4.82771	8.15127	10.2345	11.2248	2.02564	4.64446	5.50634	4.54354	11.9258
AcWRKY53	Aco028684.1	0.102009	0.356663	0.0741983	0.90983	3.12985	5.78416	1.559	0.192008	3.68534
AcWRKY54	Aco030791.1	0.0829218	0.0724821	0.301576	0.308164	0.231294	0.456153	0.262732	0.117061	0
AcWRKY55	Aco031477.1	14.3203	5.17546	8.31294	3.94024	3.49506	6.0597	5.59462	17.4947	8.68298

## Sheet: 低温应答
	GeneId	sample_1	sample_2	sample_3	sample_4	sample_5	sample_6	sample_7	sample_8
AcWRKY31	Aco000069.1	13.2129	20.4239	22.3341	33.3215	25.4761	23.5662	11.8042	28.5737
AcWRKY30	Aco000358.1	1.12524	0.965548	0.237642	0.947092	28.2762	4.855	3.07825	57.3478
AcWRKY29	Aco000436.1	0.602491	1.02679	2.4494	6.27541	0	0.0851036	1.28094	0.976633
AcWRKY28	Aco000547.1	0.0662671	0.555989	0.384865	0.245413	0.888535	1.19813	0.606903	0.661036
AcWRKY4	Aco000831.1	1.238	4.98407	0.695811	2.69911	12.8925	8.93534	0.992742	2.23087
AcWRKY3	Aco001352.1	0	0	0	1.5356	0	0	0.108501	0.16545
AcWRKY44	Aco001643.1	108.561	7.66698	82.2831	64.5027	80.0009	25.1135	233.378	75.4768
AcWRKY7	Aco002567.1	29.3705	55.3245	360.119	275.268	49.0783	83.6222	176.248	129.713
AcWRKY13	Aco003120.1	3.33623	5.93111	7.04158	18.1564	20.7302	15.172	12.4561	25.8123
AcWRKY43	Aco003674.1	3.57214	2.76904	4.14926	6.75831	5.44645	4.38761	6.90882	9.60551
AcWRKY36	Aco003738.1	0.110413	0.173696	0.192377	0.204452	0.113882	0.124769	0.216689	0.275352
AcWRKY35	Aco003842.1	4.68913	6.86204	6.3967	14.4377	10.5164	8.87244	5.77833	12.6185
AcWRKY14	Aco005184.1	0	0	0	0	0	0.358281	3.73339	4.42785
AcWRKY15	Aco005240.1	4.93255	10.958	5.91426	26.0749	8.53388	10.5484	3.81658	6.66632
AcWRKY24	Aco005520.1	13.1641	4.83212	2.96261	4.03726	107.009	10.6919	31.9707	88.7206
AcWRKY25	Aco005568.1	0	0	0.278615	1.33246	0	0.406576	0.156912	0.119636
AcWRKY26	Aco005587.1	4.11308	1.54059	24.5704	7.97884	7.67653	0.88531	28.4443	46.0115
AcWRKY27	Aco005719.1	68.8963	0.165346	6.77575	2.04353	75.1259	3.91944	119.637	5.81893
AcWRKY42	Aco005897.1	0.794288	1.66604	0.230653	0	1.84329	6.50733	1.55881	7.52712
AcWRKY41	Aco005906.1	5.62882	13.5881	21.046	19.273	20.5087	15.5818	8.32315	6.37909
AcWRKY40	Aco006038.1	10.3131	6.01858	46.6611	39.1174	41.1757	8.83449	55.4959	54.176
AcWRKY39	Aco006054.1	0.939812	0.123205	0.955191	0.108765	2.54451	0	29.8179	3.04686
AcWRKY38	Aco006201.1	1.19426	2.10947	12.7038	25.1983	1.42627	2.91216	2.46712	3.38584
AcWRKY37	Aco006221.1	4.88855	5.01549	59.0053	47.1299	17.9762	7.6858	19.883	10.389
AcWRKY34	Aco006470.1	9.9055	15.8087	13.4235	24.1236	25.6898	22.3869	12.4903	33.2949
AcWRKY49	Aco007122.1	2.71732	0	0.300603	0.239602	13.7465	0.146221	3.55521	1.03262
AcWRKY50	Aco007123.1	0.543311	0	0.78886	1.63483	2.10142	1.99535	3.19879	3.92929
AcWRKY45	Aco008200.1	407.82	4.49066	172.621	12.0864	788.268	12.7456	1676.96	350.454
AcWRKY46	Aco008206.1	9.0957	16.3249	2.94082	5.03537	44.0057	14.7288	9.81472	22.3558
AcWRKY47	Aco008276.1	11.3183	2.13293	65.9397	23.9052	176.202	6.0952	120.202	13.5837
AcWRKY18	Aco008510.1	14.5553	10.2562	29.0586	37.6906	32.058	9.59456	28.4659	27.5263
AcWRKY19	Aco008522.1	0	0	0	0	0	0	0	0
AcWRKY1	Aco009662.1	8.07879	2.8486	15.5321	16.1201	16.3778	4.56461	19.3174	17.3682
AcWRKY22	Aco009876.1	0.479992	1.59903	2.65651	4.36557	1.95116	1.0848	0.295528	1.2956
AcWRKY23	Aco009877.1	4.36237	1.15825	2.91842	3.85995	24.0064	2.18399	6.93571	6.85792
AcWRKY9	Aco011109.1	13.0883	5.89076	10.8944	11.9706	102.913	11.0776	8.52739	35.468
AcWRKY8	Aco011148.1	0	0	0	0	0	0	0.128018	0
AcWRKY16	Aco011731.1	0.229091	0.747484	1.15311	5.82105	1.23395	1.98473	0.0999104	1.5489
AcWRKY33	Aco012507.1	11.0867	12.4216	16.4668	15.3408	41.0222	12.8705	10.5817	52.1542
AcWRKY5	Aco012874.1	0.180747	0	0	0	0	0	0	0
AcWRKY11	Aco014348.1	0	0.126841	0.140482	1.56764	0	0	0	0.482577
AcWRKY48	Aco016066.1	0.876142	0.459434	23.2373	18.1162	0	0.99006	6.30465	5.9722
AcWRKY10	Aco016822.1	0	0	0.280373	0.223478	0.12448	0.272761	0	0.722344
AcWRKY2	Aco016930.1	0.381734	0	1.18242	0.353427	0.262484	2.30063	30.6324	3.68099
AcWRKY17	Aco017007.1	0	0.149623	1.49143	3.30217	0.0735738	0.241823	0.186657	1.06735
AcWRKY20	Aco017401.1	8.21915	15.2389	45.1779	46.6093	31.7901	26.3708	34.3729	44.2886
AcWRKY12	Aco021320.1	0.63865	0.956849	6.46451	3.54775	3.76408	1.44338	3.93915	8.555
AcWRKY6	Aco022106.1	34.9504	30.6984	109.467	136.542	32.3148	25.2484	49.3202	108.017
AcWRKY32	Aco022888.1	51.9572	21.161	85.6471	73.6119	208.875	33.7163	40.1587	85.5835
AcWRKY51	Aco025780.1	0	0	0	0	0	0	0	0
AcWRKY21	Aco026741.1	0.0770299	0	1.34212	3.63721	0.556148	0.522273	0.705474	1.76732
AcWRKY52	Aco027950.1	3.35148	1.09481	2.23366	2.59428	22.6673	2.85596	1.94086	3.94609
AcWRKY53	Aco028684.1	1.22245	0	2.68212	2.13785	5.88399	3.83721	8.70781	9.34901
AcWRKY54	Aco030791.1	0	0	0	0	0	0	0	0
AcWRKY55	Aco031477.1	11.2758	5.57632	18.6346	16.5507	15.0339	9.01255	18.5907	41.2425

## Sheet: salt treatment
Additional file 11: Table S8 RNA-seq data (FPKM values) of CsWRKY genes under salt treatment.
Gene name	Gene ID	CT-rep1	CT-rep2	CT-rep3	Si-rep1	Si-rep2	Na-rep1	Na-rep2	Na-rep3
CsWRKY1	CsaV3_1G002180	1.31965	0.916444	0.0962268	1.24764	1.32709	0.359974	0.110362	0.716604
CsWRKY2	CsaV3_1G004720	79.6356	69.5285	47.169	101.609	120.81	25.5832	12.4999	14.6236
CsWRKY3	CsaV3_1G007870	0.0724691	0.205378	0.214987	0.324515	0.402629	0.204247	0	0.463612
CsWRKY4	CsaV3_1G028960	30.2648	16.2671	24.3927	24.2994	23.7682	23.7473	29.0653	17.9779
CsWRKY5	CsaV3_1G032000	29.1291	15.6044	9.43727	51.7443	53.2193	23.9803	10.4845	11.049
CsWRKY6	CsaV3_1G033110	0.284666	0	0.141185	0.815593	0.494916	0.123308	0.145954	0
CsWRKY7	CsaV3_1G037680	0.103269	0	0.0992058	0	0.0936726	0.18733	0	0.0894556
CsWRKY8	CsaV3_1G044520	0.503174	0.437681	0.927547	0.336471	0.374783	0.431582	0.288412	0.185813
CsWRKY9	CsaV3_2G013650	0.73284	0.706789	0.860824	0.813688	1.31253	1.91077	1.63376	0.665858
CsWRKY10	CsaV3_2G017720	100.715	69.5195	24.5718	151.965	164.667	180.128	21.3034	105.22
CsWRKY11	CsaV3_2G017760	1.94934	0.927197	0.507087	1.05659	2.7635	1.41744	2.8373	1.76828
CsWRKY12	CsaV3_2G032460	6.85889	2.99583	1.34517	9.16788	11.9669	12.0914	2.05041	3.16741
CsWRKY13	CsaV3_2G032470	9.73437	12.3818	6.75852	2.62801	6.53345	2.67707	3.42635	4.90318
CsWRKY14	CsaV3_2G034030	10.0762	8.34977	1.31761	48.4923	20.095	5.02655	1.64686	5.84115
CsWRKY15	CsaV3_2G035630	53.629	40.838	30.3251	99.8928	78.9234	44.7713	19.6557	35.1286
CsWRKY16	CsaV3_3G003840	7.63049	7.53158	6.31663	11.8324	7.78625	7.44327	7.50184	8.16252
CsWRKY17	CsaV3_3G004410	14.7563	13.9465	19.9675	16.2969	16.934	24.6402	23.621	23.8425
CsWRKY18	CsaV3_3G007160	19.4456	9.2766	10.9619	18.9314	14.1455	6.11187	9.76937	3.55781
CsWRKY19	CsaV3_3G008170	48.7754	38.9923	22.2989	65.6464	89.5814	99.3675	21.7382	32.0359
CsWRKY20	CsaV3_3G008580	0	0.862101	0	0.525125	0	1.63677	0	0.386571
CsWRKY21	CsaV3_3G008610	5.0509	1.79009	2.70685	3.66064	3.17976	5.03738	6.53079	2.05632
CsWRKY22	CsaV3_3G015290	0.497542	2.1254	0.822356	0.764916	1.2648	1.90133	1.0986	0.755802
CsWRKY23	CsaV3_3G018790	0.0908388	0.175015	0.093908	0.20367	0.0845524	0	0.213887	0
CsWRKY24	CsaV3_3G021980	0.274769	0.266775	0.139705	1.38778	3.17512	0.130992	0.156076	0.128117
CsWRKY26	CsaV3_3G026920	42.1397	16.4073	4.30055	256.627	229.07	2.3747	2.88175	2.5477
CsWRKY27	CsaV3_3G033000	29.9905	18.4173	7.86163	104.206	64.4043	322.794	86.4188	152.833
CsWRKY28	CsaV3_3G033350	47.7953	28.5285	15.6853	72.7551	97.66	27.9849	2.02169	5.61399
CsWRKY29	CsaV3_3G035430	1.35739	2.92782	2.90793	2.75405	3.04534	3.88453	5.92344	3.94009
CsWRKY30	CsaV3_3G047140	81.0194	74.3471	50.5341	126.423	100.041	81.1953	55.6992	58.5499
CsWRKY31	CsaV3_4G001260	18.0777	18.234	14.3616	7.216	11.7088	11.9375	9.32967	16.323
CsWRKY32	CsaV3_4G003030	6.80877	2.06869	0	31.8628	18.8973	0.936576	0.244818	1.19203
CsWRKY33	CsaV3_4G006110	0	0	0	0.249427	0	0.207089	0	0
CsWRKY34	CsaV3_4G006120	0	0.50291	0	0.574231	0	0	0.543486	0.411898
CsWRKY35	CsaV3_4G006480	32.755	23.6361	19.2129	71.2364	88.6791	25.6837	2.02675	6.04281
CsWRKY36	CsaV3_4G025110	1.03265	0	3.58571	1.13989	1.38854	0.299119	0.55169	0.444356
CsWRKY37	CsaV3_4G034570	24.2106	12.3618	17.8584	13.2887	19.5796	20.1573	19.2455	14.1242
CsWRKY38	CsaV3_4G036610	7.70268	4.48459	5.01706	2.72947	4.96978	7.51953	8.99211	6.56673
CsWRKY39	CsaV3_5G001010	0	0	0	0	0	0	0	0
CsWRKY41	CsaV3_5G011080	12.2102	2.67459	0.651923	46.7848	89.5081	101.425	9.93228	28.0923
CsWRKY42	CsaV3_5G033090	12.6825	15.9916	12.4591	11.4362	9.63274	11.5796	11.2797	9.64835
CsWRKY43	CsaV3_5G038330	21.5839	19.3073	21.0786	26.7407	20.2966	23.7823	23.7707	27.1553
CsWRKY44	CsaV3_6G013820	0.353226	0.835801	0.176271	0.194054	0.7493	0.297404	0.361876	0.593412
CsWRKY45	CsaV3_6G018960	0	0	0	0	0.087105	0.0876765	0	0
CsWRKY46	CsaV3_6G028510	27.6536	16.4216	14.3602	39.8026	40.3773	11.7346	10.5412	8.94182
CsWRKY47	CsaV3_6G032100	3.77619	0.948203	1.41729	15.5431	27.6721	1.79875	1.03974	1.6096
CsWRKY48	CsaV3_6G032480	6.33852	12.0266	6.64167	10.5052	12.4317	13.9098	3.5281	12.2337
CsWRKY49	CsaV3_6G042200	4.71568	4.70898	0.570816	2.84287	3.55484	3.24013	2.25719	3.35393
CsWRKY50	CsaV3_6G042280	6.11088	0.822318	0.406078	80.6081	150.731	29.8168	1.75842	9.46629
CsWRKY51	CsaV3_6G043450	54.9791	45.4263	43.1348	97.3334	67.0944	36.6062	34.6864	25.165
CsWRKY52	CsaV3_6G048830	27.7124	13.1448	5.73329	26.7223	42.7665	6.30481	0.685911	2.38325
CsWRKY53	CsaV3_6G051490	1.65186	0.476586	0.728725	5.85738	3.2684	0	0.273391	0.42397
CsWRKY54	CsaV3_6G052610	0.214082	0	0	0	0	0	0	0
CsWRKY55	CsaV3_7G002670	17.5525	18.5914	18.5486	23.1894	20.6944	31.4777	22.975	25.1238
CsWRKY56	CsaV3_7G003470	11.3311	17.5356	4.88411	81.1332	54.2657	33.9945	6.08162	26.1829
CsWRKY57	CsaV3_7G005750	30.8779	36.3454	20.5932	53.7647	55.4333	7.69669	11.5402	19.2344
CsWRKY58	CsaV3_7G022650	5.13829	5.57426	5.31315	2.8275	3.46425	1.26497	2.50128	2.86265
CsWRKY59	CsaV3_7G025370	10.7552	7.42314	8.20037	15.471	14.1189	29.9859	7.74549	10.1215
CsWRKY60	CsaV3_7G027490	4.18646	2.44107	3.89674	4.52462	3.20586	8.63596	9.52087	5.65184
CsWRKY61	CsaV3_7G030110	13.3384	8.97732	3.7798	21.7007	24.9035	3.09127	1.76817	1.98709

## Sheet: heat treatment
Additional file 11: Table S8 RNA-seq data (FPKM values) of CsWRKY genes under heat treatment.
Gene name	Gene ID	HT0h_1	HT0h_2	HT0h_3	HT3h_1	HT3h_3	HT6h_1	HT6h_3
CsWRKY1	CsaV3_1G002180	0.271931	0.162615	0	0.153349	0.167601	0.253032	0.0924808
CsWRKY2	CsaV3_1G004720	7.11942	8.45621	8.72295	10.7378	8.5614	17.6266	14.6417
CsWRKY3	CsaV3_1G007870	0.118028	0.188215	0.121046	0.665592	0.187058	0.109825	0.10035
CsWRKY4	CsaV3_1G028960	23.4294	22.0866	22.0764	18.9754	21.088	21.1896	22.2706
CsWRKY5	CsaV3_1G032000	1.58658	3.2614	3.22038	3.54157	2.64838	13.1638	6.77283
CsWRKY6	CsaV3_1G033110	0.510016	0.0953091	0.130764	0.149798	0.645521	0.148303	0.325221
CsWRKY7	CsaV3_1G037680	0.0614881	0.306416	0	0.0288957	0	0.171644	0.182975
CsWRKY8	CsaV3_1G044520	2.70235	3.36269	3.3126	4.74912	4.47714	4.50831	4.56801
CsWRKY9	CsaV3_2G013650	1.87946	1.69044	1.43388	0.301591	1.13012	0.447873	0.837955
CsWRKY10	CsaV3_2G017720	2.34521	1.90454	1.24712	20.9808	12.007	75.246	98.1466
CsWRKY11	CsaV3_2G017760	4.31287	3.37485	3.25338	3.58456	3.42079	4.90862	4.90941
CsWRKY12	CsaV3_2G032460	0.375963	0.457978	0.471258	1.29565	1.32411	18.1136	13.2478
CsWRKY13	CsaV3_2G032470	5.70374	6.0035	4.81086	4.1584	2.62835	5.45614	5.03075
CsWRKY14	CsaV3_2G034030	0.283081	0.0352671	0.290318	0.731669	0.560805	1.54751	0.902557
CsWRKY15	CsaV3_2G035630	10.6506	10.6758	9.737	9.78149	9.27048	13.7047	8.27924
CsWRKY16	CsaV3_3G003840	6.14841	6.03675	6.40982	5.21521	5.48513	6.01425	5.84964
CsWRKY17	CsaV3_3G004410	17.5618	15.1354	16.0361	7.96839	9.2558	9.60826	9.74307
CsWRKY18	CsaV3_3G007160	5.01878	7.9225	4.18801	2.81265	5.32468	2.90061	5.24772
CsWRKY19	CsaV3_3G008170	3.50371	1.4993	3.78857	2.91723	2.90052	21.6343	11.8672
CsWRKY20	CsaV3_3G008580	0.264864	0.527962	0.0905452	0	0	0.164304	0.225194
CsWRKY21	CsaV3_3G008610	3.54361	4.89219	3.49961	6.31574	3.53609	7.13201	4.06179
CsWRKY22	CsaV3_3G015290	0.491624	0.489985	0.47268	0.259912	0.649297	1.00069	0.679234
CsWRKY23	CsaV3_3G018790	0.652893	0.537548	0.291124	0	0.474883	0.0528276	0.313755
CsWRKY24	CsaV3_3G021980	0.356199	0.0355011	0.0730611	0.20087	0.188175	0.0331443	0.242279
CsWRKY25	CsaV3_3G026600	0.443629	0.746129	0.938378	0.338778	0.390607	0.515997	0.70722
CsWRKY26	CsaV3_3G026920	3.38517	2.28942	2.78977	4.54522	2.50155	3.99363	3.5463
CsWRKY27	CsaV3_3G033000	14.8605	4.15488	18.3589	4.88616	4.12394	63.6393	59.796
CsWRKY28	CsaV3_3G033350	0.426179	0.463372	0.158936	0.509799	0.545806	2.73987	2.84937
CsWRKY29	CsaV3_3G035430	6.39308	6.44717	6.36254	10.6664	9.19288	9.39834	7.97642
CsWRKY30	CsaV3_3G047140	12.9289	12.0062	11.0646	13.2921	12.3355	21.5971	18.1957
CsWRKY31	CsaV3_4G001260	22.1898	23.2252	19.6639	23.6905	18.8421	25.5589	22.4686
CsWRKY32	CsaV3_4G003030	0	0	0	0.040687	0	0.443092	0.441671
CsWRKY33	CsaV3_4G006110	0.190082	0.151559	0.194942	0.929001	1.27196	1.0966	0.387869
CsWRKY34	CsaV3_4G006120	0	0	0	0	0	0	0
CsWRKY35	CsaV3_4G006480	0.0691296	0	0	0.0487301	0.152168	0.225138	0.0587757
CsWRKY36	CsaV3_4G025110	0.999198	1.77043	1.76484	0.886951	0.488763	0.619837	0.0943936
CsWRKY37	CsaV3_4G034570	20.3579	33.5741	28.1811	12.4414	12.6196	22.5108	24.4884
CsWRKY38	CsaV3_4G036610	4.3374	6.19315	5.20544	3.41165	2.22097	4.86604	4.49854
CsWRKY39	CsaV3_5G001010	0	0.0382691	0	0.0721772	0	0	0.293815
CsWRKY40	CsaV3_5G011060	0.0540032	0	0	0	0	0.15075	0.0459148
CsWRKY41	CsaV3_5G011080	2.48921	0.554557	0.810906	4.40387	4.12556	35.0975	40.1118
CsWRKY42	CsaV3_5G033090	5.54805	5.2423	4.45831	4.71787	3.08745	5.98935	4.12489
CsWRKY43	CsaV3_5G038330	14.1273	15.7236	16.0653	13.0057	12.3995	15.7994	11.6324
CsWRKY44	CsaV3_6G013820	0	0	0	0.0798289	0	0.118549	0
CsWRKY45	CsaV3_6G018960	0	0	0	0.0392012	0	0	0
CsWRKY46	CsaV3_6G028510	9.28227	4.68471	7.61566	6.83087	9.84219	9.15171	10.1756
CsWRKY47	CsaV3_6G032100	0.0473361	0.0471783	0	0.378167	0.312589	2.13625	2.25379
CsWRKY48	CsaV3_6G032480	1.38007	1.20354	1.62176	0.297253	0.278467	0.16052	0.097781
CsWRKY49	CsaV3_6G042200	1.83518	2.37779	1.64684	1.81109	2.70654	1.83571	2.06742
CsWRKY50	CsaV3_6G042280	0.0344097	0.06859	0.141158	1.03491	3.0903	36.5649	51.5197
CsWRKY51	CsaV3_6G043450	9.75985	13.1196	11.6706	4.58654	4.83827	6.18156	7.72277
CsWRKY52	CsaV3_6G048830	1.33923	1.50982	1.28341	2.37299	1.7011	5.78136	2.81862
CsWRKY53	CsaV3_6G051490	0.197895	0.246545	0.202955	0	0.0871215	0.276213	0.252383
CsWRKY54	CsaV3_6G052610	0	0	0	0	0	0.0178899	0.0326929
CsWRKY55	CsaV3_7G002670	21.8922	25.1065	25.7076	20.2273	16.0449	19.2965	16.475
CsWRKY56	CsaV3_7G003470	0.272106	0.0246545	0.0253694	0.0697492	0.980116	1.88745	0.841277
CsWRKY57	CsaV3_7G005750	4.41113	2.91031	2.32567	6.62765	6.50966	11.8223	7.58014
CsWRKY58	CsaV3_7G022650	2.07225	1.94618	1.59392	0.861465	1.19299	1.11244	1.69411
CsWRKY59	CsaV3_7G025370	2.44831	1.83011	2.41674	6.67323	6.65568	24.2054	16.4707
CsWRKY60	CsaV3_7G027490	5.96435	3.83197	3.43756	3.42832	6.35821	2.72905	4.27475
CsWRKY61	CsaV3_7G030110	0.241255	0.120225	0.123711	0.188958	0.0708066	0.411561	0

## Sheet: PM infection
Additional file 11: Table S8 RNA-seq data (FPKM values) of CsWRKY genes under powdery mildew infection.
Gene name	Gene ID	NID-1	NID-2	NID-3	ID-1	ID-2	ID-3	NIS-1	NIS-2	NIS-3	IS-1	IS-2	IS-3
CsWRKY1	CsaV3_1G002180	2.05825	1.61667	2.2083	3.98831	2.51549	3.76335	2.23893	2.49285	2.76205	3.04424	2.21701	2.33707
CsWRKY2	CsaV3_1G004720	560.071	738.445	631.986	518.357	430.91	715.5	651.144	682.29	749.31	143.482	146.374	74.3723
CsWRKY3	CsaV3_1G007870	0.452737	0.436767	0.223521	1.66724	0.438343	2.03743	0.536256	0.767843	0.546953	1.69448	2.21598	0.968093
CsWRKY4	CsaV3_1G028960	17.4788	18.4715	18.1673	22.3092	24.6943	24.2826	23.9208	31.6502	21.9402	16.3723	16.3727	16.9735
CsWRKY5	CsaV3_1G032000	181.143	292.064	203.245	309.122	185.792	468.79	200.428	232.742	307.912	225.043	300.368	157.875
CsWRKY6	CsaV3_1G033110	0.181841	0	0.0631967	0	0.17815	0.201239	0.177102	0.279879	0.068857	0.27742	0.143494	0.0859854
CsWRKY7	CsaV3_1G037680	0	0	0.149782	0.0474162	0.215292	0.0521088	0.0447727	0.107793	0.0556902	0.0410597	0	0.0308294
CsWRKY8	CsaV3_1G044520	1.99819	3.0519	1.71553	3.07548	2.86941	2.93905	2.51494	2.05489	4.15817	4.03263	3.28708	5.20046
CsWRKY9	CsaV3_2G013650	1.60325	1.00214	1.57124	1.00345	2.11896	0.55611	1.42798	1.22017	1.46649	3.25505	2.73269	5.70657
CsWRKY10	CsaV3_2G017720	257.756	311.174	385.238	814.385	646.621	1067.24	682.726	756.338	657.105	315.64	258.771	201.569
CsWRKY11	CsaV3_2G017760	5.02294	3.55186	4.20805	2.81022	3.13658	2.19351	3.96092	3.06106	1.99841	1.41507	2.20398	1.53582
CsWRKY12	CsaV3_2G032460	32.0846	17.0139	81.5544	72.9897	31.9948	88.4437	48.7463	57.9997	46.9253	68.5043	63.9535	30.3531
CsWRKY13	CsaV3_2G032470	12.3867	9.96168	9.37881	8.23548	4.87979	13.7792	8.73411	18.4875	11.7607	12.512	10.2948	5.68355
CsWRKY14	CsaV3_2G034030	52.7327	10.2954	192.511	21.3358	23.6989	19.0548	35.12	39.4391	10.5685	23.1942	27.8107	11.013
CsWRKY15	CsaV3_2G035630	80.4259	117.413	80.5191	231.084	168.193	329.324	117.031	156.472	203.621	236.383	277.915	187.641
CsWRKY16	CsaV3_3G003840	16.1809	24.5034	15.4401	14.2909	14.6288	15.6877	13.0854	16.3376	14.1384	11.4373	11.1905	16.0048
CsWRKY17	CsaV3_3G004410	27.2651	22.6759	30.7065	29.0209	26.1615	27.2251	24.1495	25.4235	29.6574	17.9564	19.2701	21.6823
CsWRKY18	CsaV3_3G007160	11.0687	13.469	13.3342	8.80143	9.35383	11.7455	10.8313	17.4485	9.6249	5.83576	8.24388	5.51688
CsWRKY19	CsaV3_3G008170	1543.58	1348.39	1720.05	759.349	546.864	1524.68	1664.37	1496.59	1721.31	146.592	131.402	66.5062
CsWRKY20	CsaV3_3G008580	0.110183	0.122849	0.46661	0.367912	0.451879	0.256737	0.331214	0.135373	0.132624	0.102792	0.282623	0.325067
CsWRKY21	CsaV3_3G008610	15.3085	20.5039	14.0378	34.3893	13.9111	26.4652	9.70855	12.9157	16.4275	68.4618	87.9225	50.5736
CsWRKY22	CsaV3_3G015290	21.2145	31.7907	24.4868	108.906	83.5844	73.8404	53.2631	63.0449	49.3269	89.7363	65.7486	85.6933
CsWRKY23	CsaV3_3G018790	0	0	0	0	0.0393886	0.0434206	0.0392503	0.0443504	0	0.0738963	0.0474452	0
CsWRKY24	CsaV3_3G021980	0.606433	0.885603	0.447141	1.19642	0.976639	4.15533	0.41172	1.03391	2.42387	1.79055	4.63744	1.62481
CsWRKY26	CsaV3_3G026920	15.2561	5.97211	17.4539	30.6904	27.6348	30.6964	22.7069	22.8357	26.4244	29.618	16.9826	26.6138
CsWRKY27	CsaV3_3G033000	128.899	44.4302	345.257	106.022	41.9415	111.559	54.9005	53.4822	23.77	38.3498	58.9072	16.4184
CsWRKY28	CsaV3_3G033350	227.677	429.93	333.2	577.289	641.133	589.109	614.97	593.031	598.013	59.9462	44.6155	40.3857
CsWRKY29	CsaV3_3G035430	1.13845	1.73647	1.46807	0.547783	0.389628	1.15533	1.13946	0.665706	1.42518	0.952292	0.756487	0.818429
CsWRKY30	CsaV3_3G047140	198.374	242.629	177.1	242.771	222.353	275.275	206.837	214.813	199.986	144.654	108.622	112.194
CsWRKY31	CsaV3_4G001260	59.1149	63.1687	44.6769	22.7925	31.6505	39.2883	33.6029	38.7713	36.0145	38.3639	38.2269	38.6027
CsWRKY32	CsaV3_4G003030	6.35031	0.809102	4.72806	36.9541	35.7918	7.51977	18.835	2.08777	2.77466	29.2833	14.6091	14.0404
CsWRKY33	CsaV3_4G006110	1.00147	3.12827	0.629908	6.60221	2.35593	10.8661	2.54697	3.06777	4.438	16.4325	24.8738	10.749
CsWRKY34	CsaV3_4G006120	0.0946323	0	0.0982829	0.121473	0	0.113651	0.105124	0	0	0	0.11897	0
CsWRKY35	CsaV3_4G006480	552.227	1322.35	891.223	831.319	716.988	2246.93	1439.29	1710.32	1875.32	259.309	316.681	177.292
CsWRKY36	CsaV3_4G025110	0	0	0	0	0	0.079077	0.0675167	0	0.169854	0	0	0.344721
CsWRKY37	CsaV3_4G034570	62.1648	81.8619	72.0222	70.2298	63.3309	71.3241	71.4291	71.8687	51.7076	17.3594	16.7575	18.4464
CsWRKY38	CsaV3_4G036610	27.0717	37.8069	29.7024	14.0589	10.777	29.1521	21.5712	35.239	28.5689	18.9295	34.4067	15.0959
CsWRKY39	CsaV3_5G001010	0	0	0	0	0.191433	0	0	0	0	0	0.276828	0
CsWRKY41	CsaV3_5G011080	63.2964	14.7495	139.817	192.037	77.6553	71.4078	34.0003	35.4204	12.041	30.3088	29.9731	10.2042
CsWRKY42	CsaV3_5G033090	26.7163	19.3401	31.4896	12.0419	9.94744	23.1221	17.4829	22.1056	13.5407	13.7684	16.0472	6.87611
CsWRKY43	CsaV3_5G038330	43.9015	33.3667	48.3345	24.0095	24.7823	26.1132	32.9242	39.3266	22.1191	23.8298	23.533	21.2594
CsWRKY44	CsaV3_6G013820	0.140676	0.164684	0.589693	0.304613	0.141998	0.313397	0.139768	0.165516	0.0836552	0.47375	0.087614	0.311242
CsWRKY45	CsaV3_6G018960	0	0	0	0.0425359	0	0	0	0	0	0	0	0
CsWRKY46	CsaV3_6G028510	97.6968	123.196	184.252	575.102	361.241	628.029	312.823	418.269	653.132	447.463	531.214	322.513
CsWRKY47	CsaV3_6G032100	1.4441	0.491873	5.11404	1.64091	1.60856	3.5918	2.50123	2.29507	2.76201	1.54978	1.74486	2.06667
CsWRKY48	CsaV3_6G032480	22.6832	21.3503	29.5996	8.25108	6.16806	23.6995	18.5789	21.2088	17.5277	13.5791	25.5078	8.20434
CsWRKY49	CsaV3_6G042200	2.73921	2.75268	3.89298	0.74741	1.22306	2.22335	2.41341	1.81987	1.34079	0.942795	1.67784	0.609445
CsWRKY50	CsaV3_6G042280	250.566	75.7438	523.734	83.8874	22.8082	183.398	45.3462	18.0775	38.3985	62.7888	218.245	17.5344
CsWRKY51	CsaV3_6G043450	28.6354	55.2126	25.0481	84.571	66.613	95.3903	42.8792	52.1652	65.169	146.507	183.791	124.114
CsWRKY52	CsaV3_6G048830	115.959	104.155	134.372	362.505	218.124	269.61	177.021	177.46	170.763	158.052	73.214	125.374
CsWRKY53	CsaV3_6G051490	0.599108	0.487205	0.505752	3.2059	2.52305	4.70174	2.31412	1.30866	2.07726	6.82149	4.87398	7.23202
CsWRKY54	CsaV3_6G052610	0	0	0.0487532	0.0500714	0	0	0	0	0	0	0	0
CsWRKY55	CsaV3_7G002670	29.2014	22.5048	27.8024	28.1992	26.616	29.0936	27.6407	34.9925	23.8856	25.6581	28.6092	25.2952
CsWRKY56	CsaV3_7G003470	13.1419	3.70021	12.0093	4.22797	2.59003	5.58915	3.75803	2.97351	3.23674	8.32237	16.2516	8.64528
CsWRKY57	CsaV3_7G005750	75.932	61.1264	81.365	127.211	120.825	133.374	81.0511	98.7329	114.183	61.2081	75.3725	41.5122
CsWRKY58	CsaV3_7G022650	8.43913	6.90188	6.85345	6.39573	4.54073	10.7537	7.84222	13.5893	7.00188	8.13812	5.58867	3.07496
CsWRKY59	CsaV3_7G025370	31.7833	38.0678	84.5382	19.8191	27.2594	31.4853	66.4515	64.6125	41.4305	11.7354	7.26892	10.7978
CsWRKY60	CsaV3_7G027490	4.08164	6.69424	7.51055	4.61999	5.77792	3.74316	4.4875	6.33988	3.30019	3.97537	4.02964	3.93571
CsWRKY61	CsaV3_7G030110	11.0944	6.30413	9.77654	56.9133	28.8991	41.3822	21.0614	16.0947	24.6756	147.754	125.435	129.773

## Sheet: DM infection
Additional file 11: Table S8 RNA-seq data (FPKM values) of CsWRKY genes under downy mildew infection.
Gene name	Gene ID	CT	1 dpi	2 dpi	3 dpi	4 dpi	6 dpi	8 dpi
CsWRKY1	CsaV3_1G002180	27.0449	27.5932	14.5549	42.5657	30.5525	61.3118	73.3817
CsWRKY2	CsaV3_1G004720	420.306	383.879	173.449	349.278	221.424	208.945	342.582
CsWRKY3	CsaV3_1G007870	16.3873	16.083	25.6004	48.867	30.2267	46.1305	40.186
CsWRKY4	CsaV3_1G028960	11.3785	10.7203	20.8576	28.7799	23.0302	19.529	17.7952
CsWRKY5	CsaV3_1G032000	46.0131	45.3918	79.6898	106.742	57.9865	97.0321	103.612
CsWRKY6	CsaV3_1G033110	0	0	11.7575	30.1172	21.54	28.4862	44.1667
CsWRKY10	CsaV3_2G017720	7.3409	72.4173	110.677	171.063	184.534	85.9032	146.093
CsWRKY12	CsaV3_2G032460	35.7845	39.5767	106.862	221.318	161.242	161.932	310.891
CsWRKY13	CsaV3_2G032470	5.30633	5.88563	9.94665	12.4863	20.9656	10.2367	39.1305
CsWRKY14	CsaV3_2G034030	253.572	261.529	78.2091	181.731	135.902	188.939	151.244
CsWRKY15	CsaV3_2G035630	73.6518	60.9869	74.3924	80.4354	72.695	77.8862	82.0206
CsWRKY16	CsaV3_3G003840	8.65356	8.15346	8.14871	15.9843	14.3089	14.3479	14.1305
CsWRKY17	CsaV3_3G004410	10.9497	13.9696	14.6996	14.9529	14.1577	17.4635	11.541
CsWRKY18	CsaV3_3G007160	0	0	4.19841	0	0	4.81805	0
CsWRKY19	CsaV3_3G008170	55.8176	58.7353	37.4219	260.721	88.1022	40.2094	434.373
CsWRKY21	CsaV3_3G008610	6.85445	5.90338	8.9427	5.45457	0	10.3235	6.79127
CsWRKY22	CsaV3_3G015290	0	0	5.0323	0	0	0	5.87266
CsWRKY24	CsaV3_3G021980	3.49172	4.13272	0	0	0	0	0
CsWRKY26	CsaV3_3G026920	143.66	132.206	20.1148	60.0167	42.7789	68.5824	61.9958
CsWRKY27	CsaV3_3G033000	222.512	201.41	1112.42	610.751	530.058	340.983	378.095
CsWRKY28	CsaV3_3G033350	92.4233	95.5456	40.5686	214.693	89.0775	65.2345	254.45
CsWRKY29	CsaV3_3G035430	1.46209	0	0	5.56644	0	0	0
CsWRKY30	CsaV3_3G047140	70.5848	66.4775	73.147	110.567	97.5487	132.952	146.125
CsWRKY31	CsaV3_4G001260	2.24558	0	0	10.2512	8.83078	0	0
CsWRKY32	CsaV3_4G003030	7.7934	67.4827	49.9011	81.4415	71.228	116.477	138.334
CsWRKY33	CsaV3_4G006110	0	0	10.9524	24.7261	5.1339	26.5148	11.2429
CsWRKY35	CsaV3_4G006480	55.9343	56.256	59.1346	240.07	106.045	18.838	149.728
CsWRKY37	CsaV3_4G034570	3.14432	0	0	0	4.15432	5.69234	11.9053
CsWRKY38	CsaV3_4G036610	0	0	4.48673	5.17198	0	0	0
CsWRKY39	CsaV3_5G001010	0	0	0	0	0	12.2599	0
CsWRKY41	CsaV3_5G011080	406.926	388.496	567.875	653.242	376.999	431.301	311.936
CsWRKY42	CsaV3_5G033090	29.7421	28.9845	18.7347	30.3904	25.5574	31.9696	32.6649
CsWRKY43	CsaV3_5G038330	54.8989	52.0273	37.2333	31.3682	32.4654	32.5466	30.2278
CsWRKY46	CsaV3_6G028510	36.9364	31.2742	20.3508	15.1347	11.3531	15.4292	33.5719
CsWRKY47	CsaV3_6G032100	28.8093	33.8971	63.7566	75.2341	59.7026	17.8748	43.9166
CsWRKY48	CsaV3_6G032480	2.97256	0	4.65271	9.99894	4.18493	4.11004	7.35269
CsWRKY50	CsaV3_6G042280	183.191	200.509	790.324	1016.27	493.81	586.12	405.103
CsWRKY51	CsaV3_6G043450	33.5423	28.7026	20.1182	15.6582	20.4064	45.8061	44.1674
CsWRKY52	CsaV3_6G048830	132.166	130.267	100.122	143.561	151.757	142.463	276.327
CsWRKY53	CsaV3_6G051490	13.3587	11.4856	25.6707	28.3123	21.3895	34.7174	54.6623
CsWRKY55	CsaV3_7G002670	30.0262	33.8896	34.8168	39.5929	36.2499	36.8267	32.5679
CsWRKY56	CsaV3_7G003470	55.3306	54.8964	96.9023	65.1671	50.541	51.9834	75.6864
CsWRKY57	CsaV3_7G005750	169.946	132.186	72.4393	99.7469	78.7438	91.5901	146.061
CsWRKY58	CsaV3_7G022650	9.90714	8.91861	10.6579	19.1345	21.3428	30.2218	48.2151
CsWRKY59	CsaV3_7G025370	24.7491	23.8554	54.4252	178.524	65.2166	69.4683	144.579
CsWRKY60	CsaV3_7G027490	0	0	0	5.69923	0	4.84318	4.41202
CsWRKY61	CsaV3_7G030110	62.4829	62.9725	4.72554	5.51341	0	15.7627	8.28197
